# Supplementary material for: Accurate mapping of mitochondrial DNA deletions and duplications using deep sequencing
Source: PLoS Genet. 2020 Dec 14;16(12):e1009242. doi: 10.1371/journal.pgen.1009242 (PMC7769605; doi:10.1371/journal.pgen.1009242)
Supplement: S1 Table — (XLSX) [file pgen.1009242.s004.xlsx]

## Sheet: Summary
Tab	Content	Associated figure(s)	Description
1	Sequencing Overview	Fig 2A, 3B, S2, 4A
2	High hetero. Summary	Fig 2A	Performace summary of MitoSAlt and five other pipelines on simulated data with high heteroplasmy
3	Low hetero. Summary	Fig 2B	Performace summary of MitoSAlt and five other pipelines on simulated data with low heteroplasmy
4	Low hetero. Data	Fig 2C	Numerical result of MitoSAlt and five other pipelines on simulated data with low heteroplasmy
5	High heter Hiseq	Fig 2A	MitoSAlt output of simulated data with high heteroplasm
6	High heter Empirical
7	Low hetero. del_50	Fig 2B, 2C	MitoSAlt output of simulated data with low heteroplasm
8	Low hetero. del_500	Fig 2B, 2C
9	Low hetero. del_2000	Fig 2B, 2C
10	Low hetero. del_500+5nt	Fig 2B, 2C
11	Low hetero. dup_50	Fig 2B, 2C
12	Low hetero. dup_500	Fig 2B, 2C
13	Low hetero. dup_2000	Fig 2B, 2C
14	P1	Fig 3C, 3D	MitoSAlt output of mitochondrial disease patient data
15	P2	Fig 3C, 3D
16	P3	Fig 3C, 3D
17	SP98867	Fig S2	MitoSAlt output of human tumor data
18	SP76017	Fig S2
19	SP124399	Fig S2
20	M1	Fig 4B, 4C, 4D	MitoSAlt output of mutant mouse data
20	M2	Fig 4B, 4C, 4D
20	M3	Fig 4B, 4C, 4D
20	M4	Fig 4B, 4C, 4D
20	M5	Fig 4B, 4C, 4D
20	C1-C5	Fig 4B, 4C, 4D	MitoSAlt output of control mouse data

## Sheet: 1. Sequencing Overview
Sample	Sample class	Organism	Coverage Mt	Coverage Nuclear	Copy Number Mt	Number of reads	Read length
GSU440	deletion	human	121703	38.7471	6281.92	901190016	2*150
GSU610	deletion	human	119032	33.0457	7204.08	787028446	2*150
GSU683	duplication	human	83737.2	28.9279	5789.38	647825044	2*150
A	mut.polg	mouse	42670.2	NA	NA	10073206	2*250
B	wt.polg	mouse	58150.1	NA	NA	10135780	2*250
102_41	mut.twnk	mouse	120658	45.8134	5267.36	624566544	2*150
1029H	wt.mgme1	mouse	83078.8	48.1057	3454.01	653485918	2*150
120_44	wt.twnk	mouse	130662	50.8788	5136.21	691459234	2*150
121_45	mut.twnk	mouse	35913.4	48.5543	1479.31	642355122	2*150
128_46	wt.twnk	mouse	51689.1	45.1341	2290.47	602652426	2*150
583H	wt.mgme1	mouse	150182	49.3822	6082.43	657919232	2*150
916H	mut.mgme1	mouse	130062	48.0967	5408.35	641726678	2*150
918H	mut.mgme1	mouse	136782	47.8187	5720.86	642856782	2*150
SP98867*	deletion	human	43019.4	54.2916	1584.75	2139607533	2*100
SP76017*	deletion	human	7961.49	66.9734	237.751	2379986300	2*100
SP124399*	duplication	human	20134.6	42.6859	943.384	1395315338	2*100
*Published data from the Pancancer Analysis of Whole Genomes (PCAWG) study
These three samples are refered to as SA501399, SP76017, and SP127680 in Yuan Yuan et al. [1]
References:
1	Yuan, Y. et al. Comprehensive molecular characterization of mitochondrial genomes in human cancers. Nat Genet 52, 342-352, doi:10.1038/s41588-019-0557-x (2020).

## Sheet: 2. High hetero. summary
HiSeq model
					Deletion 2,001-3,999			Deletion 8,470-13,446			Duplication 2,500-3,500			Duplication 5,000-6,000			Duplication 9,000-10,000			Duplication 16,069-500
Pipeline	PMID	Source	Alignment of raw reads	Reference	Coordinates	No. reads supporting		Coordinates	No. reads supporting		Coordinates	No. reads supporting		Coordinates	No. reads supporting		Coordinates	No. reads supporting		Coordinates	No. reads supporting
MitoDel	29072135	https://genetics.cwru.edu/LaFramboise/Software/MitoDel_3.0.tar.gz	BWA-Mem/BLAT	Nuclear + Mt	NA			8,471-13,449	74		NA			NA			NA			NA
eKLIPse	30393377	https://github.com/dooguypapua/eKLIPse	BWA-Mem/BLASTn	Nuclear + Mt	2,000-4,000	71		8,469-13,447	75		3,500-2,500	88*		6,000-5,000	79*		10,000-9,000	94*		500-16,069	86*
Splice-Break	30869147	https://github.com/brookehjelm/Splice-Break/	MapSplice	Mt	2,000-4,000	246		8,471-13,449	258		NA			NA			NA			500-16,069/16,070	243*
Zambelli et al	28832570	https://static-content.springer.com/esm/art%3A10.1038%2Fejhg.2017.129/MediaObjects/41431_2017_BFejhg2017129_MOESM443_ESM.docx	BLASTn	Mt	2,000-3,991/4,000	152		8,482-13,447	178		3,525-2,500	186*		6,000-5,000	136*		10,000-9,000	169*		501-16,069	164*
MitoMut	NA	https://github.com/shane-e945/MitoMut	BWA-Mem/BLAT	Mt	2,000-4,000	138		8,471-13,449	196		NA			5,000-6,000	85¨		9,000-10,000	78¨		NA
MitoSAlt	NA	to be updated	Hisat/Last	Nuclear + Mt	2,001-3,999	148		8,470-13,446	157		2,500-3,500	213		5,000-6,000	184		9,000-10,000	197		16,069-500	186
MitoMut Additional detected events (false positives)
Coordinates	No. reads supporting
10,013-10,081	113
1,292-1,316	90
3,501-3,507	40
2,494-2,500	35
Empirical model
					Deletion 2,001-3,999			Deletion 8,470-13,446			Duplication 2,500-3,500			Duplication 5,000-6,000			Duplication 9,000-10,000			Duplication 16,069-500
Pipeline	PMID	Source	Alignment of raw reads	Reference	Coordinate	No. reads supporting		Coordinate	No. reads supporting		Coordinate	No. reads supporting		Coordinate	No. reads supporting		Coordinate	No. reads supporting		Coordinate	No. reads supporting
MitoDel	29072135	https://genetics.cwru.edu/LaFramboise/Software/MitoDel_3.0.tar.gz	BWA-Mem/BLAT	Nuclear + Mt	NA			8,471-13,449	20		NA			NA			NA			NA
eKLIPse	30393377	https://github.com/dooguypapua/eKLIPse	BWA-Mem/BLASTn	Nuclear + Mt	2,000-4,000	28		8,469-13,447	15		3,500-2,500	30		6,000-5,000	27		10,000-9,000	26		500-16,069	35*
Splice-Break	30869147	https://github.com/brookehjelm/Splice-Break/	MapSplice	Mt	2,000-4,000	162		8,471-13,449	118		NA			NA			NA			500-16,069/16,070	161*
Zambelli et al	28832570	https://static-content.springer.com/esm/art%3A10.1038%2Fejhg.2017.129/MediaObjects/41431_2017_BFejhg2017129_MOESM443_ESM.docx	BLASTn	Mt	2,000-3,991	19		8,482-13,447	26		3,525-2,500	21*		6,000-5,000	20*		10,000-9,000	169*		501-16,069	164*
MitoMut	NA	https://github.com/shane-e945/MitoMut	BWA-Mem/BLAT	Mt	2,000-4,000	42		8,471-13,449	68		NA			5,000-6,000	8¨		9,000-10,000	20¨		NA
MitoSAlt	NA	to be updated	Hisat/Last	Nuclear + Mt	2,001-3,999	60		8,470-13,446	39		2,500-3,500	68		5,000-6,000	50		9,000-10,000	81		16,069-500	78
MitoMut Additional detected events (false positives)
Coordinates	No. reads supporting
2,494-2,500	38
3,501-3,507	33
*duplication incorrectly identified as deletion with reverse coordinates
¨duplication incorrectly identified as deletion with same coordinates

## Sheet: 3. Low hetero. summary
MitoSAlt	del_50bp	del_500bp	del_2000bp	del_500bp+5nt	dup_50bp	dup_500bp	dup_2000bp	wt
Events identified (%)	100	100	100	100	100	100	100	NA
Events with 1 bp of the expected (%)	93.5	91	95	84	93.5	91	95	NA
Events with 5 bp of the expected (%)	6.5	9	5	16	6.5	9	5	NA
Heteroplasmy (%)	0.22-1.03, 0.56	0.20-0.92, 0.45	0.27-0.85, 0.52	0.14-0.75, 0.42	0.24-0.92, 0.57	0.20-0.68, 0.41	0.15-0.67, 0.38	NA
Event size	50	500	2000	495-500, 499.255	50	500	2000	NA
Number of alt.reads	8-35, 18.95	9-38, 19.355	12-35, 21.985	6-31, 18.27	8-32, 19.26	9-31, 18.265	7-32, 17,245	NA
Number of ref.reads	2342-3508, 3346	3489-4586, 4317	3405-4657, 4211	3568-4438, 4318	2392-3554, 3365	3687-4686, 4483	3669-4930, 4583	NA
Zambelli	del_50bp	del_500bp	del_2000bp	del_500bp+5nt	dup_50bp*	dup_500bp*	dup_2000bp*	wt
Events identified (%)	100	100	100	100	100	100	100	NA
Events with 1 bp of the expected (%)	74	69.5	78.5	78	73.5	69.5	78.5	NA
Events with 5 bp of the expected (%)	14.5	21.5	15	15.5	16	21.5	14.5	NA
Heteroplasmy (%)	0.04-0.26, 0.13	0.06-0.31, 0.14	0.07-0.27, 0.16	0.05-0.22, 0.13	0.02-0.24, 0.14	0.06-0.36, 0.19	0.04-0.21, 0.12	NA
Event size	36-51, 48.93	484-501, 498.96	1986-2001, 199.37	479-501, 499.26	49-64, 51.06	499-515, 501.02	1999-2013, 2000.61	NA
Number of alt.reads	5-31, 16.10	7-36, 16.72	8-30, 18.65	6-26, 15.38	2-29, 16.36	7-44, 23.52	5-26, 14.58	NA
MitoDel	del_50bp	del_500bp	del_2000bp	del_500bp+5nt	dup_50bp*	dup_500bp*	dup_2000bp*	wt
Events identified (%)	100	100	100	59	2	98	96.5	NA
Events with 1 bp of the expected (%)	89.5	86	92	47.5	0	85.5	81	NA
Events with 5 bp of the expected (%)	0.105	0.14	0.08	0.035	0	0.115	0.11	NA
Heteroplasmy (%)	0.25-0.82, 0.45	0.12-0.62, 0.29	0.17-0.59, 0.33	0.15-0.23, 0.18	0.03-0.42, 0.25	0.10-0.40, 0.23	0.13-0.52, 0.27	NA
Event size	51	501	2001-2002, 2001.01	488-501, 499.58	11-20, 15	496-513, 499.95	1999-2012, 2000.15	NA
Number of alt.reads	15-49, 27.05	7-37, 17.33	10-35, 19.64	8-31, 16.39	9-14, 10.75	2-25, 15.07	6-24, 13.8	NA
Coverage	5975.83	5974.77	5965.8	5971.81	5974.44	5974.62	5975.82
MitoMut	del_50bp	del_500bp	del_2000bp	del_500bp+5nt	dup_50bp¨	dup_500bp	dup_2000bp¨	wt
Events identified (%)	99	63.5	73.5	36	2.5	26	22.5	NA
Events with 1 bp of the expected (%)	95	59	71.5	28	0	21.5	20.5	NA
Events with 5 bp of the expected (%)	4	4.5	2	7	0	3.5	1	NA
Heteroplasmy (%)	0.08-0.72, 0.36	0.08-0.44, 0.21	0.09-0.59, 0.27	0.08-0.52, 0.21	0.10-0.33, 0.20	0.08-0.21, 0.11	0.08-0.27, 0.11	NA
Event size	51	501	2001	488-501, 499.64	7-17, 11.2	499-513, 500.54	1999-2008, 2000.09	NA
Number of alt.reads	5-40, 21.23	5-26, 12.58	5-35, 14.39	5-31, 12.49	5-17, 10.8	5-13, 6.88	5-16, 6.82	NA
eKLIPse	del_50bp	del_500bp	del_2000bp	del_500bp+5nt	dup_50bp	dup_500bp	dup_2000bp*	wt
Events identified (%)	50.5	51.5	52.5	60.5	0	0	47	NA
Events with 1 bp of the expected (%)	46.5	49	49	0	0	0	45	NA
Events with 5 bp of the expected (%)	4	2.5	3.5	60.5	0	0	2	NA
Heteroplasmy (%)	0.05-0.24, 0.11	0.04-0.40, 0.15	0.06-0.35, 0.17	0.05-0.40, 0.16	NA	NA	0.05-0.29, 0.13	NA
Event size	51-52, 51.01	501	2001	496	NA	NA	1999	NA
Number of alt.reads	2-9, 4.21	2-15, 5.43	2-12, 6.30	2-12, 5.84	NA	NA	2-11, 5.10	NA
Number of ref.reads	3377-3946, 3768	3381-3925, 3691	3312-3979, 3606	3435-3874, 3684	NA	NA	3488-4158, 3896	NA
Splice-Break	del_50bp	del_500bp	del_2000bp	del_500bp+5nt	dup_50bp	dup_500bp	dup_2000bp	wt
Events identified (%)	100	100	100	19.5	0	0	0	NA
Events with 1 bp of the expected (%)	91.5	90	88.5	17.5	0	0	0	NA
Events with 5 bp of the expected (%)	8.5	10	11.5	2	0	0	0	NA
Heteroplasmy (%)	0.25-0.83, 0.48	0.20-0.78, 0.48	0.26-0.76, 0.50	0.220.60, 0.33	NA	NA	NA	NA
Event size	50	500	2000	495	NA	NA	NA	NA
Number of alt.reads	15-49, 28.42	12-46, 28.74	17-50, 33	13-36, 20.21	NA	NA	NA	NA
Coverage	5919	5933	6579	6025	NA	NA	NA	NA
*duplication incorrectly identified as deletion with reverse coordinates
¨duplication incorrectly identified as deletion with same coordinates

## Sheet: 4. Low hetero. Data
MitoSAlt								Zambelli								MitoDel								MitoMut								eKLIPse								Splice-Break
50	500	2000	500_5nt	50	500	2000		50	500	2000	500_5nt	50	500	2000		50	500	2000	500_5nt	50	500	2000		50	500	2000	500_5nt	50	500	2000		50	500	2000	500_5nt	50	500	2000		50	500	2000	500_5nt	50	500	2000
0.4339	0.4043	0.5793	0.3816	0.5031	0.5061	0.3321		0.156404	0.137233	0.171682	0.141114	0.15616	0.074056	0.085146		0.435086	0.619271	0.586677	0.217689	0.234332	0.1339	0.401619		0.673741	0.43956	0.590618	0.521447	0.325483	0.211864	0.266223		0.158779	0.103885	0.179792	0.155742			0.192294		0.2872	0.3539	0.5624	0.3817
0.5279	0.5384	0.5945	0.3173	0.4626	0.4117	0.187		0.098264	0.094251	0.144914	0.116029	0.142893	0.355613	0.139643		0.351416	0.518848	0.519629	0.318161	0.184118	0.267799	0.351416		0.62574	0.422654	0.582597	0.48838	0.272777	0.213395	0.230453		0.110668	0.188147	0.096197	0.104912			0.11311		0.4055	0.4213	0.5016	0.3485
0.5541	0.4029	0.3111	0.3145	0.6459	0.3908	0.3306		0.123193	0.188631	0.126628	0.100385	0.084839	0.137652	0.131732		0.351416	0.4519	0.519629	0.301416	0.150642	0.20085	0.351416		0.620389	0.425098	0.541712	0.439932	0.175716	0.19802	0.214663		0.080784	0.113174	0.316769	0.156981			0.089641		0.3548	0.3876	0.5776	0.3817
0.3863	0.3357	0.5554	0.2696	0.2636	0.2456	0.3097		0.082372	0.137351	0.170511	0.075828	0.184255	0.268686	0.108637		0.351416	0.4519	0.519629	0.318161	0.150642	0.234325	0.351416		0.627331	0.417014	0.494176	0.429258	0.123916	0.197531	0.213535		0.159259	0.135712	0.278707	0.102386			0.108454		0.4055	0.5056	0.5016	0.2822
0.6795	0.4861	0.4109	0.5522	0.5226	0.4613	0.4525		0.197824	0.172058	0.134336	0.13369	0.131536	0.13221	0.101262		0.502022	0.435163	0.502866	0.200944		0.251062	0.351416		0.62574	0.409556	0.428743	0.421372	0.092081	0.164555	0.205163		0.106607	0.107734	0.154924	0.158918			0.10947		0.4224	0.4888	0.532	0.3651
0.2941	0.4973	0.3957	0.5689	0.4906	0.3468	0.4134		0.156585	0.237711	0.166297	0.12501	0.06502	0.164136	0.055018		0.602427	0.435163	0.502866	0.334907		0.217587	0.351416		0.614334	0.372313	0.482719	0.408719		0.164312	0.190873		0.106001	0.224445	0.163444	0.23213			0.163848		0.6082	0.3371	0.5472	0.3651
0.3846	0.4523	0.4973	0.4094	0.5884	0.3465	0.3092		0.098822	0.161455	0.129714	0.150225	0.121193	0.226868	0.110314		0.36815	0.435163	0.502866	0.301416		0.234325	0.351416		0.593824	0.378202	0.401271	0.378007		0.164447	0.164204		0.078289	0.10846	0.128621	0.105073			0.130981		0.3886	0.4045	0.5624	0.249
0.4118	0.4593	0.3095	0.5488	0.5116	0.4119	0.2907		0.157794	0.129021	0.120315	0.159276	0.089526	0.194553	0.104017		0.53549	0.418426	0.486104	0.200944		0.251062	0.334682		0.590219	0.372376	0.421053	0.341355		0.162973	0.147059		0.186889	0.109157	0.129291	0.131099			0.180563		0.5406	0.5393	0.4712	0.3154
0.6692	0.6136	0.5453	0.5529	0.5062	0.2812	0.4887		0.142546	0.094259	0.19396	0.126657	0.140589	0.259151	0.158316		0.36815	0.418426	0.469342	0.234435		0.251062	0.334682		0.58597	0.376261	0.461627	0.344887		0.148982	0.131471		0.105044	0.080344	0.142499	0.13491			0.137436		0.3717	0.4888	0.5168	0.3154
0.345	0.5872	0.5074	0.299	0.6524	0.3918	0.5187		0.143617	0.129054	0.135272	0.109816	0.149626	0.114053	0.148368		0.502022	0.418426	0.469342	0.351652		0.217587	0.334682		0.718096	0.349942	0.44453	0.338926		0.148295	0.134116		0.077056	0.225065	0.189328	0.078509			0.126035		0.5237	0.573	0.5168	0.3817
0.4901	0.3111	0.5546	0.5788	0.7219	0.5072	0.1532		0.142271	0.163525	0.20951	0.176545	0.140845	0.216884	0.165004		0.418352	0.418426	0.469342	0.267925		0.217587	0.317948		0.568657	0.339847	0.445219	0.308325		0.133601	0.114566		0.103684	0.218402	0.223168	0.157593			0.078457		0.4224	0.5393	0.5624	0.332
0.4944	0.4327	0.5803	0.3942	0.3458	0.3056	0.3342		0.125597	0.112088	0.174392	0.15961	0.149044	0.171948	0.078462		0.401618	0.418426	0.469342	0.200944		0.20085	0.317948		0.576271	0.341239	0.426005	0.306958		0.131471	0.118624		0.078251	0.056228	0.162081	0.162299			0.133784		0.4224	0.573	0.4864	0.2988
0.7906	0.4058	0.5103	0.4	0.5754	0.301	0.4424		0.131503	0.112069	0.175861	0.109612	0.090999	0.171275	0.094592		0.418352	0.418426	0.469342	0.234435		0.251062	0.317948		0.574227	0.338409	0.401167	0.319716		0.132057	0.115702		0.052236	0.190968	0.079305	0.165869			0.131284		0.4731	0.4382	0.3952	0.3485
0.7994	0.7865	0.6394	0.3183	0.6318	0.2612	0.4027		0.098216	0.059217	0.21966	0.179933	0.138776	0.163012	0.117555		0.468554	0.401689	0.45258	0.284671		0.217587	0.317948		0.575101	0.342466	0.396682	0.305655		0.131384	0.114848		0.080501	0.079271	0.136231	0.16965			0.287147		0.5237	0.5056	0.532	0.2988
0.6849	0.5791	0.5312	0.5144	0.4032	0.5667	0.4865		0.10682	0.144092	0.163666	0.144878	0.121664	0.177922	0.062398		0.518756	0.401689	0.435817	0.184199		0.251062	0.317948		0.568277	0.338238	0.402562	0.289559		0.115817	0.098652		0.065966	0.164297	0.213479	0.082645			0.128575		0.5237	0.6067	0.5016	0.2324
0.6369	0.2232	0.8526	0.3084	0.5546	0.5105	0.4528		0.098644	0.189101	0.155892	0.144644	0.073825	0.130548	0.062402		0.351416	0.401689	0.435817	0.25118		0.184112	0.317948		0.558659	0.34188	0.423566	0.286533		0.114286	0.104275		0.079552	0.081137	0.217209	0.301446			0.216145		0.3886	0.4888	0.5624	0.332
0.3192	0.5382	0.4357	0.4231	0.7001	0.4119	0.4994		0.181638	0.102898	0.255965	0.20903	0.172939	0.181893	0.116063		0.468554	0.401689	0.435817	0.234435		0.184112	0.317948		0.529977	0.339328	0.39886	0.287843		0.116414	0.100688		0.212147	0.135001	0.135002	0.081243			0.136531		0.4731	0.4719	0.6232	0.4149
0.3199	0.5889	0.6337	0.45	0.6684	0.2803	0.2549		0.126241	0.154453	0.17404	0.143086	0.164123	0.166472	0.092223		0.435086	0.401689	0.435817	0.217689		0.301274	0.317948		0.543571	0.338639	0.359589	0.291645		0.115875	0.098636		0.10644	0.188179	0.155718	0.109831			0.172927		0.4562	0.5393	0.5624	0.5809
0.5811	0.4464	0.5119	0.3631	0.6362	0.3221	0.2933		0.150994	0.172741	0.211029	0.101343	0.155127	0.245861	0.085172		0.401618	0.401689	0.435817	0.284671		0.251062	0.301214		0.542189	0.322034	0.369523	0.292398		0.116453	0.10274		0.092295	0.078158	0.321456	0.193178			0.1628		0.4055	0.4551	0.4104	0.2988
0.5817	0.2733	0.4332	0.4147	0.6075	0.1954	0.3136		0.134499	0.086162	0.192891	0.171409	0.137976	0.144439	0.085938		0.568959	0.384952	0.419055	0.150708		0.401699	0.301214		0.543386	0.325342	0.36784	0.271831		0.121549	0.099701		0.107617	0.106668	0.111341	0.110576			0.058769		0.5744	0.6742	0.5776	0.5477
0.3818	0.4361	0.4967	0.4826	0.5394	0.4369	0.2715		0.133489	0.137587	0.160527	0.143861	0.144695	0.218712	0.140933		0.468554	0.384952	0.419055	0.334907		0.184112	0.301214		0.533067	0.322416	0.405954	0.273551		0.115741	0.099751		0.080505	0.245328	0.165185	0.133149			0.206689		0.4899	0.5056	0.4104	0.2988
0.6311	0.4563	0.4169	0.6091	0.7108	0.3235	0.1917		0.135387	0.136869	0.195804	0.109862	0.147965	0.175806	0.085463		0.468554	0.384952	0.419055	0.284671		0.251062	0.301214		0.610958	0.303337	0.39048	0.258398		0.115226	0.101902		0.052342	0.160408	0.161304	0.13451			0.13625		0.4731	0.4382	0.6232	0.5477
0.4221	0.4074	0.5212	0.466	0.5109	0.4665	0.3809		0.116453	0.118926	0.074294	0.117135	0.072892	0.284483	0.109221		0.267745	0.368215	0.419055	0.284671		0.217587	0.301214		0.528109	0.306383	0.406032	0.255624		0.098023	0.10442		0.131552	0.207923	0.13454	0.218888			0.054085		0.321	0.5225	0.5928	0.2324
0.5194	0.3829	0.4702	0.5212	0.5491	0.5038	0.2661		0.165112	0.127529	0.183621	0.16749	0.107234	0.252217	0.117629		0.485288	0.368215	0.419055	0.234435		0.251062	0.301214		0.518568	0.309385	0.403769	0.25956		0.099536	0.099223		0.079718	0.190037	0.113659	0.157416			0.161147		0.5575	0.6067	0.532	0.2822
0.6075	0.4111	0.4665	0.3676	0.4369	0.5334	0.3672		0.090245	0.110319	0.162719	0.116764	0.106741	0.153585	0.149724		0.401618	0.368215	0.402293	0.234435		0.217587	0.301214		0.519698	0.304157	0.405876	0.253464		0.097911	0.0835		0.129414	0.151525	0.106324	0.103253			0.150743		0.4562	0.5056	0.5776	0.3154
0.5845	0.722	0.4606	0.5037	0.6068	0.4647	0.314		0.11451	0.119149	0.181258	0.126305	0.132046	0.212923	0.125786		0.585693	0.368215	0.402293	0.217689		0.184112	0.301214		0.527032	0.304723	0.374532	0.259381		0.099206	0.082169		0.156183	0.139057	0.19522	0.079006			0.124913		0.6251	0.6067	0.6384	0.2158
0.5777	0.5359	0.5848	0.4089	0.6611	0.4266	0.4172		0.17439	0.164076	0.216236	0.101755	0.083091	0.252505	0.086573		0.602427	0.368215	0.402293	0.217689		0.301274	0.301214		0.524091	0.309119	0.388878	0.240343		0.097831	0.08221		0.143035	0.083372	0.14729	0.134315			0.152661		0.642	0.5225	0.532	0.2656
0.5476	0.4188	0.5379	0.4774	0.6623	0.4566	0.31		0.226815	0.162379	0.209319	0.127736	0.133445	0.172216	0.164011		0.485288	0.368215	0.402293	0.301416		0.251062	0.301214		0.526584	0.302369	0.387522	0.237893		0.098928	0.090926		0.05258	0.164568	0.184622	0.107005			0.206642		0.5237	0.573	0.5624	0.2988
0.682	0.5587	0.5318	0.3918	0.8616	0.3903	0.3716		0.19122	0.154626	0.191187	0.154057	0.099379	0.165125	0.108907		0.435086	0.368215	0.402293	0.267925		0.301274	0.28448		0.505476	0.284281	0.3861	0.234624		0.098232	0.081887		0.107924	0.085518	0.221006	0.133012			0.074582		0.4393	0.573	0.5168	0.3154
0.375	0.4925	0.6341	0.2558	0.338	0.4137	0.4622		0.174578	0.129433	0.201097	0.121044	0.157155	0.156636	0.122493		0.401618	0.368215	0.402293	0.301416		0.284537	0.28448		0.514668	0.274537	0.387147	0.240922		0.099092	0.081806		0.113273	0.174072	0.166097	0.087357			0.108334		0.3886	0.4719	0.5928	0.5975
0.3499	0.4517	0.5606	0.4123	0.6477	0.5001	0.3733		0.117165	0.127975	0.162528	0.111674	0.075408	0.204968	0.083587		0.317947	0.368215	0.402293	0.318161		0.234325	0.28448		0.517063	0.270728	0.387898	0.239849		0.098977	0.086103		0.080709	0.135798	0.101983	0.08256			0.100985		0.3717	0.5393	0.456	0.3485
0.5405	0.4315	0.6865	0.3872	0.5709	0.2961	0.4465		0.169334	0.103288	0.185123	0.102345	0.116667	0.164339	0.076805		0.45182	0.351478	0.402293	0.184199		0.284537	0.28448		0.491942	0.268727	0.338868	0.219892		0.098912	0.082183		0.053252	0.110624	0.196538	0.084201			0.181228		0.5237	0.4045	0.4712	0.3154
0.3759	0.5339	0.7078	0.4531	0.7175	0.3478	0.4425		0.166875	0.146299	0.151515	0.219095	0.14001	0.158426	0.109307		0.568959	0.351478	0.402293	0.167453		0.251062	0.28448		0.484788	0.273364	0.386922	0.223637		0.099043	0.082277		0.159244	0.165637	0.05965	0.056386			0.074808		0.5913	0.4719	0.5928	0.3154
0.9507	0.3113	0.4215	0.4252	0.6403	0.4378	0.2929		0.150539	0.119434	0.195087	0.109612	0.149278	0.172911	0.085212		0.384884	0.351478	0.402293	0.351652		0.150637	0.28448		0.475786	0.275245	0.367434	0.221919		0.099141	0.08927		0.163667	0.052715	0.089714	0.137457			0.100449		0.3886	0.4888	0.608	0.2324
0.5535	0.4258	0.5322	0.4712	0.6282	0.6135	0.4163		0.208716	0.143934	0.154013	0.101112	0.108469	0.189145	0.053739		0.351416	0.351478	0.402293	0.318161		0.384962	0.28448		0.466589	0.273738	0.368146	0.221843		0.083112	0.081887		0.082737	0.212129	0.137227	0.110119			0.126158		0.4055	0.4888	0.5776	0.3154
0.5857	0.3597	0.4593	0.3826	0.545	0.3705	0.3299		0.125303	0.135766	0.099602	0.126316	0.20728	0.18684	0.116959		0.468554	0.351478	0.402293	0.318161		0.251062	0.28448		0.476839	0.268097	0.366442	0.252525		0.08296	0.082223		0.054721	0.107479	0.175249	0.108441			0.144162		0.4899	0.5056	0.5016	0.2158
0.6803	0.3578	0.4234	0.2027	0.6604	0.3235	0.3659		0.117106	0.111244	0.18167	0.136263	0.197645	0.220372	0.085357		0.317947	0.351478	0.402293	0.284671		0.334749	0.28448		0.466822	0.274867	0.335748	0.220826		0.09901	0.082034		0.085432	0.056109	0.260772	0.279426			0.097388		0.3548	0.4551	0.4256	0.2822
0.5578	0.6335	0.5298	0.2694	0.7944	0.2816	0.2428		0.159369	0.154215	0.125899	0.05152	0.173913	0.186946	0.123609		0.518756	0.351478	0.385531	0.25118		0.20085	0.28448		0.474898	0.274348	0.366725	0.206434		0.084459	0.08723		0.087177	0.081911	0.087549	0.058296			0.123831		0.5237	0.3539	0.5168	0.3651
0.4647	0.2922	0.3751	0.5674	0.4942	0.4155	0.3075		0.083313	0.110002	0.125471	0.112088	0.174607	0.226446	0.099985		0.334682	0.351478	0.385531	0.200944		0.184112	0.28448		0.475624	0.268546	0.345141	0.204464		0.096172	0.085397		0.054586	0.191074	0.26194	0.142872			0.098306		0.3379	0.4045	0.5016	0.249
0.5223	0.379	0.7555	0.3186	0.5877	0.4193	0.3748		0.082556	0.135743	0.160014	0.161743	0.108632	0.120958	0.178378		0.502022	0.334741	0.385531	0.435379		0.267799	0.28448		0.473853	0.270819	0.369578	0.187777		0.084246	0.082075		0.05393	0.140102	0.149155	0.166444			0.146915		0.5237	0.4382	0.7296
0.5564	0.4313	0.6536	0.4319	0.4636	0.3752	0.3491		0.0987	0.119495	0.125022	0.127432	0.100503	0.162813	0.092322		0.53549	0.334741	0.385531	0.318161		0.234325	0.28448		0.47749	0.265516	0.365385	0.187745		0.081579	0.086341		0.053673	0.081893	0.11904	0.163337			0.048715		0.5744	0.6236	0.5016
0.6878	0.3682	0.6303	0.4763	0.8696	0.4266	0.2703		0.140125	0.059352	0.176491	0.101937	0.109051	0.195854	0.100031		0.502022	0.334741	0.385531	0.334907		0.284537	0.28448		0.45724	0.289279	0.347759	0.1703		0.082522	0.082781		0.052869	0.137762	0.178679	0.084645			0.269275		0.5068	0.573	0.5776
0.5846	0.4963	0.3653	0.5018	0.2634	0.4786	0.2255		0.148539	0.084731	0.141998	0.135101	0.100519	0.21247	0.092822		0.585693	0.334741	0.385531	0.334907		0.318012	0.28448		0.458015	0.254582	0.312283	0.166806		0.082481	0.090058		0.054317	0.134322	0.205935	0.109081			0.096325		0.6082	0.3708	0.532
0.348	0.4752	0.4617	0.7037	0.7815	0.6472	0.3717		0.140473	0.204082	0.148355	0.151388	0.140974	0.171177	0.125303		0.568959	0.334741	0.385531	0.267925		0.267799	0.28448		0.451052	0.256235	0.347961	0.151668		0.082372	0.083222		0.08911	0.189157	0.210289	0.080215			0.100898		0.6251	0.4382	0.3344
0.6264	0.381	0.5561	0.3355	0.3443	0.2814	0.3341		0.175762	0.101894	0.2331	0.10005	0.137976	0.183885	0.133795		0.301213	0.334741	0.385531	0.301416		0.20085	0.28448		0.456081	0.257555	0.348162	0.137788		0.083822	0.085266		0.08204	0.109892	0.057448	0.135859			0.101291		0.3041	0.4888	0.608
0.7219	0.6162	0.5814	0.444	0.4548	0.481	0.3474		0.190508	0.204012	0.173943	0.114877	0.146389	0.114698	0.110288		0.568959	0.334741	0.385531	0.284671		0.20085	0.267746		0.452792	0.257998	0.346154	0.136333		0.082727			0.053701	0.109855	0.087483	0.080002			0.150636		0.6082	0.573	0.4864
0.7282	0.5877	0.7759	0.6034	0.5729	0.3322	0.4316		0.182059	0.161702	0.174095	0.074392	0.099635	0.29598	0.086139		0.435086	0.334741	0.385531	0.301416		0.301274	0.267746		0.437416	0.255319	0.3485	0.137386		0.0815			0.107907	0.16284	0.236296	0.055821			0.177212		0.4731	0.5056	0.3648
0.7591	0.4063	0.5568	0.6912	0.5535	0.3493	0.5765		0.115837	0.145698	0.16256	0.109179	0.142259	0.227624	0.111085		0.502022	0.334741	0.385531	0.234435		0.284537	0.267746		0.434855	0.256235	0.348297	0.135777		0.082919			0.080483	0.054021	0.116362	0.168257			0.049287		0.3886	0.4551	0.5472
0.6897	0.431	0.6066	0.5847	0.3859	0.4296	0.3281		0.124688	0.13708	0.187075	0.151426	0.115359	0.169041	0.078567		0.435086	0.334741	0.385531	0.318161		0.368224	0.267746		0.447427	0.253464	0.348162	0.136519		0.082727			0.077531	0.137152	0.119536	0.11068			0.073654		0.4562	0.5562	0.4408
0.4283	0.434	0.6762	0.4341	0.6975	0.4313	0.3068		0.108923	0.135904	0.164645	0.100125	0.147215	0.217707	0.101634		0.518756	0.334741	0.385531	0.133963		0.384962	0.267746		0.431321	0.258532	0.324149	0.13701		0.082386			0.078024	0.082871	0.11939	0.134293			0.126105		0.5406	0.4888	0.6232
0.8013	0.4295	0.4907	0.5366	0.6279	0.5843	0.308		0.067505	0.14419	0.120017	0.116115	0.123426	0.096688	0.116396		0.468554	0.334741	0.368769	0.217689		0.284537	0.267746		0.435292	0.255015	0.315402	0.116144		0.082809			0.134353	0.219339	0.179038	0.109123			0.100954		0.5068	0.4888	0.5016
0.6795	0.3398	0.6649	0.3369	0.5766	0.262	0.2903		0.134828	0.109575	0.164588	0.100427	0.025046	0.202922	0.094147		0.351416	0.334741	0.368769	0.284671		0.217587	0.267746		0.438523	0.253378	0.346354	0.119271		0.082021			0.107024	0.108086	0.090161	0.10843			0.127701		0.3886	0.3876	0.456
0.634	0.4649	0.5894	0.4558	0.2547	0.394	0.3523		0.108333	0.108578	0.104785	0.126029	0.238644	0.242915	0.117133		0.502022	0.334741	0.368769	0.25118		0.234325	0.267746		0.436828	0.257467	0.34904	0.101781					0.161525	0.137197	0.239711	0.055143			0.050466		0.5406	0.3708	0.3496
0.3726	0.4843	0.4153	0.3189	0.5927	0.349	0.3596		0.174375	0.074782	0.12474	0.136682	0.165686	0.08899	0.171835		0.384884	0.334741	0.368769	0.150708		0.251062	0.267746		0.436901	0.254626	0.329011	0.119166					0.127021	0.081972	0.175346	0.110245			0.122312		0.3886	0.4382	0.38
0.5171	0.4142	0.341	0.475	0.3428	0.4331	0.3344		0.083872	0.111035	0.145885	0.103146	0.10875	0.148099	0.132275		0.518756	0.334741	0.368769	0.368398		0.284537	0.267746		0.425098	0.254626	0.299718	0.102058					0.105347	0.193563	0.139774	0.107877			0.100675		0.5744	0.6573	0.5168
0.3432	0.2961	0.4397	0.315	0.5518	0.412	0.2922		0.167238	0.159156	0.154546	0.129054	0.134544	0.208083	0.11655		0.36815	0.334741	0.368769	0.284671		0.050212	0.251012		0.580181	0.237812	0.330482	0.10931					0.104121	0.221449	0.198541	0.082493			0.124213		0.4224	0.4888	0.3952
0.7446	0.5683	0.3918	0.3391	0.6638	0.4527	0.3384		0.150855	0.204569	0.171204	0.146957	0.141939	0.145761	0.131072		0.36815	0.334741	0.368769	0.351652		0.167375	0.251012		0.414662	0.238379	0.301739	0.102564					0.13279	0.269048	0.283037	0.137083			0.121694		0.3886	0.4382	0.608
0.6914	0.4135	0.6517	0.5417	0.611	0.326	0.3371		0.141619	0.178723	0.126753	0.17319	0.122689	0.201467	0.093443		0.53549	0.318004	0.368769	0.318161		0.284537	0.251012		0.419533	0.230681	0.276769	0.101781					0.211303	0.318315	0.226205	0.221902			0.173969		0.5744	0.6742	0.6688
0.4334	0.4851	0.5829	0.5009	0.3474	0.4613	0.472		0.150956	0.186141	0.134691	0.166127	0.171513	0.195265	0.123925		0.585693	0.318004	0.368769	0.318161		0.217587	0.251012		0.420239	0.219743	0.281839	0.102372					0.106361	0.237784	0.173521	0.112079			0.050839		0.6758	0.5056	0.6536
0.6085	0.7699	0.5566	0.4089	0.5764	0.352	0.3708		0.133701	0.101257	0.093363	0.138229	0.165563	0.056767	0.109384		0.435086	0.318004	0.368769	0.184199		0.217587	0.251012		0.41792	0.219669	0.284293	0.102828					0.159364	0.132726	0.266439	0.215211			0.15253		0.5068	0.4888	0.4712
0.871	0.6777	0.482	0.3638	0.5967	0.455	0.2934		0.216001	0.153335	0.152194	0.1531	0.134273	0.226776	0.147047		0.351416	0.318004	0.368769	0.25118		0.284537	0.251012		0.421159	0.222832	0.28679	0.086237					0.106447	0.13525	0.202005	0.188663			0.145709		0.4055	0.573	0.6536
0.5246	0.4575	0.3624	0.2958	0.4812	0.279	0.4428		0.124875	0.135628	0.22245	0.104648	0.20728	0.105451	0.132471		0.485288	0.318004	0.368769	0.234435		0.334749	0.251012		0.424737	0.220003	0.282486	0.085412					0.103964	0.248225	0.203443	0.155923			0.097683		0.4731	0.2865	0.456
0.5886	0.5766	0.4998	0.4345	0.3167	0.4121	0.3375		0.100083	0.144533	0.135777	0.096601	0.105118	0.237006	0.062868		0.251011	0.318004	0.352006	0.267925		0.318012	0.251012		0.41632	0.219817	0.272851	0.084933					0.128474	0.195118	0.205622	0.107434			0.122251		0.2534	0.4551	0.3952
0.4946	0.275	0.4086	0.3013	0.6889	0.4693	0.6025		0.116628	0.101163	0.11654	0.069366	0.160759	0.171709	0.087046		0.317947	0.318004	0.352006	0.301416		0.351487	0.251012		0.421443	0.222985	0.263112	0.083949					0.127047	0.255194	0.170876	0.05404			0.084776		0.3548	0.4719	0.3496
0.5169	0.4351	0.4936	0.3458	0.6607	0.5889	0.3939		0.124688	0.118024	0.193196	0.076792	0.192807	0.25234	0.110262		0.769768	0.318004	0.352006	0.200944		0.267799	0.251012		0.418901	0.227074	0.261826	0.086252					0.10294	0.141439	0.225055	0.131027			0.125761		0.8278	0.5393	0.5472
0.3995	0.3728	0.4653	0.3879	0.6005	0.6414	0.3718		0.108832	0.163427	0.134071	0.12791	0.146021	0.223436	0.102025		0.401618	0.318004	0.352006	0.301416		0.184112	0.251012		0.407263	0.218929	0.271542	0.085179					0.211528	0.109207	0.262872	0.396906			0.224244		0.4393	0.5056	0.456
0.5118	0.3199	0.397	0.5657	0.4785	0.3028	0.4124		0.118124	0.153074	0.133534	0.121265	0.130559	0.259551	0.093743		0.384884	0.318004	0.352006	0.351652		0.318012	0.251012		0.448096	0.204082	0.271444	0.084933					0.10861	0.106567	0.20533	0.266609			0.150854		0.4562	0.4888	0.3496
0.4548	0.2014	0.5675	0.4157	0.832	0.4557	0.3289		0.208577	0.128645	0.150163	0.087819	0.139105	0.097847	0.123428		0.301213	0.318004	0.352006	0.133963		0.20085	0.251012		0.401003	0.204813	0.263992	0.088215					0.107585	0.188839	0.260513	0.137493			0.153675		0.321	0.4888	0.5016
0.6861	0.4304	0.5628	0.4209	0.5596	0.4548	0.3922		0.115521	0.135261	0.205914	0.167416	0.148674	0.136887	0.154991		0.485288	0.318004	0.352006	0.133963		0.284537	0.251012		0.413223	0.212465	0.291829	0.085383					0.103429	0.132563	0.236372	0.25094			0.259579		0.5237	0.3034	0.5624
0.5262	0.55	0.7092	0.419	0.4205	0.4337	0.3326		0.10654	0.108009	0.107172	0.149595	0.100142	0.16247	0.109358		0.401618	0.318004	0.352006	0.401888		0.234325	0.251012		0.4	0.203804	0.265705	0.08502					0.051814	0.131624	0.238101	0.083455			0.076726		0.4224	0.4213	0.6536
0.8754	0.3214	0.5669	0.6191	0.5158	0.3059	0.4783		0.082679	0.115122	0.107332	0.138805	0.100326	0.187327	0.085021		0.435086	0.318004	0.352006	0.25118		0.20085	0.251012		0.412371	0.204186	0.240178	0.085121					0.089041	0.105639	0.20841	0.220864			0.125474		0.4731	0.5562	0.38
0.5869	0.6392	0.5714	0.2736	0.4886	0.3953	0.3925		0.099502	0.099967	0.239353	0.12362	0.108623	0.065094	0.107792		0.502022	0.318004	0.352006	0.267925		0.234325	0.251012		0.409836	0.202054	0.271634	0.085077					0.078976	0.080545	0.143217	0.138415			0.125319		0.5406	0.4045	0.3648
0.6461	0.4823	0.6608	0.4333	0.5217	0.4584	0.4144		0.157742	0.067408	0.164853	0.202483	0.108605	0.197987	0.154967		0.468554	0.318004	0.352006	0.519106		0.351487	0.251012		0.400534	0.189983	0.257495						0.130736	0.081849	0.116806	0.161897			0.101392		0.5237	0.5562	0.6688
0.5279	0.5038	0.5828	0.5276	0.406	0.2899	0.1882		0.125104	0.18444	0.163399	0.069342	0.151121	0.255375	0.109366		0.351416	0.318004	0.352006	0.217689		0.267799	0.251012		0.385195	0.187521	0.266819						0.103951	0.136381	0.202128	0.239254			0.129992		0.4224	0.7753	0.4712
0.6099	0.2297	0.4896	0.5727	0.6103	0.4381	0.2941		0.125776	0.191125	0.150804	0.127065	0.150817	0.298087	0.1419		0.435086	0.318004	0.352006	0.485615		0.318012	0.251012		0.388514	0.187842	0.245356						0.156738	0.054395	0.085764	0.161211			0.173452		0.5068	0.5056	0.304
0.577	0.3646	0.8522	0.138	0.3765	0.3295	0.2959		0.115932	0.197476	0.151083	0.178223	0.092127	0.222864	0.206891		0.485288	0.318004	0.352006	0.418634		0.301274	0.251012		0.390294	0.185717	0.251663						0.108473	0.054512	0.168323	0.266781			0.097471		0.5068	0.5393	0.4864
0.3412	0.3658	0.5669	0.4787	0.6957	0.3721	0.441		0.189488	0.093809	0.15025	0.144129	0.161565	0.180758	0.151334		0.485288	0.301267	0.352006	0.284671		0.251062	0.234277		0.396142	0.170969	0.271634						0.078907	0.040122	0.144557	0.189364			0.085225		0.4899	0.3876	0.5016
0.3741	0.52	0.6644	0.4314	0.4952	0.4562	0.2704		0.132582	0.21978	0.175571	0.161455	0.120835	0.240584	0.119751		0.602427	0.301267	0.352006	0.25118		0.368224	0.234277		0.382314	0.171762	0.248183						0.053051	0.135517	0.202399	0.163632			0.102807		0.6251	0.5562	0.5168
0.7267	0.3844	0.6577	0.484	0.4079	0.413	0.3916		0.124244	0.144337	0.149081	0.102749	0.085521	0.150389	0.166521		0.53549	0.301267	0.352006	0.284671		0.334749	0.234277		0.386425	0.169664	0.245873						0.077344	0.163647	0.14082	0.164658			0.051665		0.5406	0.4213	0.5928
0.3999	0.4564	0.5914	0.6039	0.4674	0.3889	0.4532		0.099917	0.118193	0.191157	0.164076	0.13433	0.183456	0.079955		0.468554	0.301267	0.352006	0.301416		0.301274	0.234277		0.385906	0.152001	0.252252						0.104562	0.165613	0.190033	0.191026			0.108838		0.4899	0.4382	0.5472
0.8537	0.46	0.2996	0.4602	0.5782	0.425	0.291		0.150489	0.16084	0.195545	0.111598	0.167238	0.207434	0.169287		0.36815	0.301267	0.352006	0.200944		0.217587	0.234277		0.371936	0.151261	0.258589						0.051693	0.107543	0.194576	0.135761			0.130298		0.3886	0.3371	0.5472
0.8202	0.4804	0.5331	0.3205	0.5496	0.278	0.4718		0.115865	0.187011	0.175894	0.135962	0.134987	0.190397	0.10511		0.36815	0.301267	0.335244	0.234435		0.184112	0.234277		0.371245	0.158117	0.250723						0.156651	0.219799	0.198363	0.162554			0.07761		0.4055	0.5056	0.5472
0.6727	0.3534	0.582	0.475	0.8041	0.3687	0.2883		0.172286	0.144435	0.233081	0.135112	0.159852	0.225885	0.135696		0.45182	0.301267	0.335244	0.334907		0.217587	0.234277		0.370932	0.153374	0.252329						0.130976	0.187282	0.168533	0.111356			0.101458		0.4899	0.5562	0.4864
0.494	0.5292	0.5047	0.3625	0.8092	0.4128	0.3474		0.149676	0.203149	0.125797	0.160351	0.199137	0.205041	0.071942		0.468554	0.301267	0.335244	0.284671		0.234325	0.234277		0.371433	0.154427	0.250772						0.238083	0.108756	0.345146	0.272611			0.102051		0.5575	0.5899	0.4712
0.641	0.4367	0.6352	0.5205	0.723	0.3874	0.5364		0.135478	0.162839	0.19452	0.126326	0.129965	0.134725	0.168973		0.418352	0.301267	0.335244	0.234435		0.284537	0.234277		0.380294	0.151541	0.25228						0.132286	0.063967	0.195575	0.13387			0.264243		0.4562	0.4382	0.4408
0.6669	0.4078	0.6545	0.4066	0.6704	0.3911	0.2908		0.127812	0.155548	0.116676	0.125807	0.113177	0.159731	0.09745		0.301213	0.301267	0.335244	0.217689		0.301274	0.234277		0.371999	0.1386	0.253461						0.053915	0.134519	0.212519	0.244389			0.132438		0.3548	0.5225	0.5016
0.8149	0.2962	0.6309	0.455	0.3509	0.4588	0.5227		0.126241	0.186995	0.176234	0.135835	0.106019	0.205238	0.12221		0.401618	0.301267	0.335244	0.217689		0.251062	0.234277		0.376261	0.135044	0.235635						0.213037	0.106049	0.170856	0.220776			0.130804		0.5237	0.3876	0.3496
0.4984	0.3852	0.5581	0.2738	0.5223	0.1992	0.6667		0.100545	0.141903	0.108987	0.118694	0.141196	0.160901	0.114276		0.485288	0.301267	0.335244	0.200944		0.117162	0.234277		0.376712	0.135044	0.246212						0.107181	0.120436	0.117756	0.192188			0.101659		0.4899	0.5899	0.5016
0.4946	0.4922	0.6826	0.3194	0.4079	0.5655	0.4906		0.116589	0.092453	0.141513	0.163497	0.126188	0.145926	0.04863		0.485288	0.301267	0.335244	0.385143		0.267799	0.234277		0.373008	0.146601	0.252427						0.156419	0.206883	0.242481	0.092677			0.1582		0.5237	0.5393	0.4712
0.4698	0.4091	0.5564	0.4655	0.526	0.4352	0.3401		0.140997	0.07655	0.168563	0.110969	0.152336	0.165604	0.112776		0.602427	0.301267	0.335244	0.284671		0.184112	0.234277		0.381746	0.135777	0.231853						0.210485	0.185826	0.212461	0.064623			0.146407		0.6251	0.4382	0.5776
0.586	0.3696	0.7327	0.5634	0.6322	0.4529	0.2615		0.107527	0.111007	0.188453	0.076058	0.21081	0.207228	0.152979		0.267745	0.301267	0.335244	0.25118		0.284537	0.234277		0.367217	0.134998	0.235294						0.163347	0.402223	0.13479	0.250409			0.133743		0.2703	0.4045	0.4864
0.3817	0.461	0.548	0.3349	0.4548	0.4803	0.5054		0.124028	0.145014	0.206807	0.076014	0.100343	0.189581	0.114858		0.384884	0.301267	0.335244	0.25118		0.251062	0.234277		0.373705	0.141815	0.244499						0.238467	0.328392	0.090973	0.245086			0.109131		0.4224	0.691	0.5168
0.4033	0.5032	0.6885	0.2963	0.5675	0.3832	0.2978		0.184131	0.10154	0.162727	0.118463	0.083257	0.210885	0.148075		0.36815	0.301267	0.335244	0.368398		0.234325	0.234277		0.376326	0.119474	0.215208						0.214804	0.081124	0.102122	0.216066			0.103173		0.4224	0.5562	0.76
0.4624	0.3838	0.5524	0.5656	0.4077	0.3217	0.4505		0.092212	0.142402	0.13485	0.134896	0.058622	0.153436	0.122041		0.552225	0.28453	0.335244	0.217689		0.284537	0.234277		0.379572	0.119904	0.211082						0.157651	0.163311	0.191169	0.218925			0.139262		0.5575	0.5899	0.5472
0.6298	0.4307	0.3893	0.5866	0.4949	0.4743	0.3859		0.16794	0.151579	0.211506	0.126273	0.184517	0.178456	0.1222		0.267745	0.28453	0.335244	0.200944		0.351487	0.234277		0.382077	0.119149	0.2331						0.078976	0.108855	0.213185	0.190394					0.321	0.7584	0.5624
0.7198	0.4561	0.5075	0.4962	0.4612	0.4544	0.4227		0.102206	0.127183	0.177006	0.100334	0.151388	0.229208	0.123234		0.351416	0.28453	0.335244	0.234435		0.1339	0.234277		0.359589	0.118463	0.229226						0.078816	0.082511	0.112581	0.134353					0.3548	0.6236	0.4712
0.5485	0.3625	0.4298	0.3623	0.6807	0.5164	0.2118		0.143958	0.118233	0.224757	0.084402	0.187521	0.139037	0.106566		0.435086	0.28453	0.335244	0.217689		0.318012	0.234277		0.351229	0.119617	0.232919						0.213874	0.240619	0.078578	0.131754					0.4899	0.3202	0.4256
0.7842	0.2919	0.4257	0.6127	0.5128	0.4305	0.4967		0.125083	0.126614	0.151566	0.151375	0.188018	0.304853	0.171611		0.686097	0.28453	0.335244	0.184199		0.334749	0.234277		0.35461	0.119372	0.207361						0.052604	0.138784	0.267037	0.210306					0.7603	0.4719	0.5016
0.6615	0.3362	0.5706	0.4527	0.5146	0.303	0.28		0.148625	0.219929	0.196531	0.161058	0.059519	0.123926	0.14771		0.384884	0.28453	0.335244	0.435379		0.217587	0.234277		0.40478	0.10352	0.212691						0.104334	0.106257	0.098169	0.10552					0.4224	0.5393	0.4408
0.5211	0.6093	0.4766	0.3613	0.5531	0.4117	0.3447		0.172953	0.119546	0.157729	0.144435	0.140694	0.198462	0.140438		0.53549	0.28453	0.335244	0.200944		0.20085	0.234277		0.361011	0.103555	0.233281						0.078116	0.129735	0.20186	0.16274					0.5744	0.5393	0.532
0.463	0.5709	0.4891	0.4571	0.4627	0.562	0.4104		0.131948	0.143303	0.172132	0.16256	0.213816	0.163894	0.115798		0.351416	0.28453	0.318482	0.217689		0.217587	0.234277		0.364078	0.102442	0.199095						0.079783	0.131692	0.075332	0.302711					0.3717	0.3876	0.4864
0.4103	0.5472	0.5627	0.4821	0.9238	0.1958	0.4131		0.09055	0.135204	0.168067	0.191138	0.149365	0.214027	0.100326		0.334682	0.28453	0.318482	0.318161		0.1339	0.217543		0.466252	0.101712	0.211173							0.107646	0.076914	0.246908					0.3717	0.4382	0.4864
0.477	0.4369	0.5106	0.2499	0.718	0.3695	0.2804		0.16419	0.149988	0.197922	0.10296	0.176071	0.171723	0.126135		0.418352	0.28453	0.318482	0.334907		0.267799	0.217543		0.375134	0.102041	0.196358							0.264663	0.276782	0.240271					0.4899	0.5225	0.5168
0.6783	0.3675	0.7581	0.4815	0.6482	0.4304	0.3838		0.107314	0.131774	0.108297	0.193034	0.118584	0.13058	0.110179		0.45182	0.28453	0.318482	0.234435		0.318012	0.217543		0.444915	0.103306	0.213261								0.126597	0.134255					0.3886	0.3876	0.5016
0.7287	0.4752	0.5324	0.3441	0.5493	0.2801	0.5089		0.099784	0.131926	0.149875	0.142248	0.168947	0.21797	0.108951		0.502022	0.28453	0.318482	0.301416		0.334749	0.217543		0.352796	0.10211	0.199167								0.24074	0.136313					0.5237	0.4719	0.5168
0.6678	0.4098	0.6298	0.5458	0.5161	0.4367	0.327		0.149551	0.149192	0.130804	0.092913	0.116735	0.162906	0.100486		0.334682	0.28453	0.318482	0.267925		0.351487	0.217543		0.342173	0.101471	0.186986									0.192247					0.4055	0.7584	0.4712
0.6731	0.3398	0.5693	0.4989	0.7068	0.6079	0.4627		0.148699	0.166639	0.200096	0.102669	0.115722	0.268598	0.083864		0.351416	0.28453	0.318482	0.284671		0.334749	0.217543		0.460087	0.102354	0.190985									0.110044					0.3548	0.5562	0.5168
0.8403	0.4016	0.5437	0.6102	0.5399	0.5195	0.3441		0.18955	0.132968	0.129933	0.136799	0.215786	0.198791	0.1422		0.518756	0.28453	0.318482	0.284671		0.284537	0.217543		0.338696	0.102372	0.194062									0.272548					0.5406	0.3876	0.5928
0.4706	0.296	0.4843	0.52	0.6669	0.5001	0.3451		0.116231	0.164352	0.163626	0.109946	0.083285	0.17331	0.136054		0.552225	0.267793	0.318482	0.368398		0.234325	0.217543		0.337838	0.102459	0.191424									0.13543					0.6251	0.6067	0.4256
0.6115	0.4184	0.555	0.4973	0.5265	0.2814	0.4515		0.067608	0.083132	0.154887	0.10238	0.092019	0.238193	0.153113		0.518756	0.267793	0.318482	0.318161		0.234325	0.217543		0.34638	0.102424	0.151745									0.136112					0.5575	0.4551	0.5624
0.6384	0.4676	0.3415	0.4589	0.7806	0.3032	0.3727		0.086192	0.133545	0.106435	0.129032	0.165304	0.197304	0.143266		0.401618	0.267793	0.318482	0.418634		0.318012	0.217543		0.338009	0.102058	0.17452									0.136723					0.4393	0.4382	0.4712
0.6985	0.6141	0.5955	0.4926	0.5631	0.3666	0.3276		0.144829	0.058436	0.157755	0.155629	0.176398	0.107234	0.135433		0.468554	0.267793	0.318482	0.267925		0.284537	0.217543		0.333667	0.085005	0.163162									0.245532					0.4055	0.4888	0.4712
0.8114	0.5696	0.5814	0.2506	0.6183	0.6761	0.545		0.122356	0.151528	0.097951	0.195081	0.176632	0.273134	0.14129		0.418352	0.267793	0.318482	0.368398		0.167375	0.217543		0.333611	0.085266	0.175439									0.243311					0.4224	0.4213	0.3648
0.4349	0.5872	0.5483	0.4161	0.5631	0.4325	0.4579		0.124489	0.108759	0.125765	0.142617	0.225518	0.188633	0.108261		0.301213	0.267793	0.318482	0.318161		0.267799	0.217543		0.340657	0.093006	0.158117									0.238362					0.3379	0.4719	0.608
0.5834	0.3868	0.5262	0.5374	0.4089	0.327	0.438		0.191271	0.102345	0.136437	0.169005	0.166931	0.258356	0.175365		0.317947	0.267793	0.318482	0.167453		0.351487	0.217543		0.341006	0.085179	0.153905									0.297757					0.3379	0.3034	0.6232
0.5213	0.2725	0.503	0.2879	0.5181	0.3954	0.4011		0.10101	0.187362	0.099552	0.120503	0.140357	0.154572	0.116686		0.81997	0.267793	0.318482	0.217689		0.20085	0.217543		0.335683	0.084531	0.143164									0.132418					0.8278	0.5562	0.4864
0.3525	0.475	0.4257	0.3974	0.5997	0.5034	0.3764		0.10036	0.167799	0.231099	0.11154	0.146675	0.170982	0.133045		0.384884	0.267793	0.318482	0.318161		0.184112	0.217543		0.316403	0.085397	0.142146									0.137623					0.4055	0.4551	0.4864
0.5535	0.6067	0.3809	0.3086	0.6607	0.5297	0.4043		0.217555	0.182625	0.190004	0.14591	0.130261	0.130687	0.106636		0.485288	0.267793	0.318482	0.200944		0.184112	0.217543		0.43588	0.099721	0.135843									0.161253					0.5237	0.4045	0.456
0.4647	0.4774	0.3157	0.4527	0.4182	0.3933	0.2921		0.194126	0.212483	0.184162	0.137694	0.11499	0.171387	0.11535		0.53549	0.267793	0.318482			0.234325	0.217543		0.323074	0.08531	0.11925									0.106745					0.6251	0.5056	0.5472
0.4659	0.4329	0.4766	0.4526	0.5812	0.4119	0.3356		0.144202	0.183663	0.150389	0.104049	0.134127	0.220228	0.149651		0.502022	0.267793	0.318482			0.267799	0.217543		0.326741	0.085778	0.136346									0.16076					0.5406	0.4382	0.6384
0.8741	0.3603	0.6594	0.3135	0.4084	0.4384	0.241		0.076681	0.127551	0.167926	0.120752	0.123998	0.208768	0.108723		0.435086	0.267793	0.318482			0.251062	0.217543		0.32368	0.08426	0.136134									0.215777					0.4731	0.3876	0.6536
0.4612	0.4021	0.4292	0.3362	0.5518	0.357	0.3344		0.120058	0.152724	0.189316	0.110685	0.139918	0.182149	0.151311		0.401618	0.267793	0.30172			0.301274	0.200809		0.324287	0.08848	0.136081														0.4393	0.5056	0.456
0.4892	0.4732	0.3316	0.49	0.4665	0.2883	0.3124		0.153322	0.151286	0.100747	0.152762	0.115454	0.14939	0.074963		0.401618	0.267793	0.30172			0.418437	0.200809		0.328095	0.085281	0.107681														0.4055	0.4719	0.3192
0.5396	0.4783	0.4423	0.331	0.5802	0.3556	0.4255		0.051181	0.14877	0.125083	0.14257	0.141255	0.097975	0.098272		0.468554	0.267793	0.30172			0.20085	0.200809		0.318418	0.08566	0.116302														0.4899	0.6742	0.2888
0.4632	0.3605	0.4694	0.4039	0.6162	0.418	0.3835		0.110394	0.164702	0.083991	0.134919	0.134071	0.249437	0.114174		0.301213	0.267793	0.30172			0.167375	0.200809		0.323514	0.085077	0.116212														0.321	0.5562	0.4712
0.6061	0.352	0.5326	0.3191	0.6482	0.4165	0.3748		0.261846	0.13708	0.16919	0.067442	0.162671	0.236715	0.074038		0.485288	0.267793	0.30172			0.184112	0.200809		0.306435	0.098155	0.116077														0.5406	0.3708	0.532
0.4659	0.3292	0.461	0.3622	0.5251	0.3555	0.3497		0.103448	0.09215	0.111847	0.068131	0.151205	0.274565	0.124316		0.502022	0.267793	0.30172			0.318012	0.200809		0.304826	0.085208	0.10745														0.5068	0.4888	0.5168
0.7228	0.4089	0.6347	0.5282	0.6187	0.4795	0.3879		0.116864	0.118094	0.105998	0.204708	0.115875	0.275897	0.114566		0.619161	0.267793	0.30172			0.267799	0.200809		0.302674		0.117142														0.642	0.3708	0.3344
0.5471	0.3997	0.3101	0.4347	0.6946	0.2899	0.3336		0.099566	0.139628	0.161319	0.120161	0.172965	0.191539	0.147905		0.518756	0.267793	0.30172			0.368224	0.200809		0.303951		0.116959														0.5744	0.6067	0.4104
0.5816	0.2933	0.4398	0.2953	0.6268	0.3128	0.4606		0.199844	0.151704	0.142121	0.127367	0.150426	0.182104	0.099412		0.468554	0.267793	0.30172			0.150637	0.200809		0.30701		0.116913														0.5068	0.4045	0.4408
0.3517	0.5386	0.7672	0.3427	0.3929	0.4177	0.4799		0.134964	0.098734	0.214537	0.145175	0.124688	0.197222	0.090654		0.418352	0.267793	0.30172			0.217587	0.200809		0.303593		0.115097														0.4393	0.4213	0.4256
0.6135	0.5745	0.5231	0.5048	0.4836	0.35	0.4235		0.164246	0.140771	0.111511	0.171116	0.152349	0.186472	0.115198		0.53549	0.267793	0.30172			0.251062	0.200809		0.310827		0.102722														0.5575	0.3539	0.5472
0.5183	0.4294	0.5241	0.652	0.5455	0.3727	0.53		0.152727	0.217865	0.196175	0.221692	0.158744	0.212983	0.149963		0.485288	0.267793	0.30172			0.20085	0.200809		0.30581		0.097428														0.4899	0.2697	0.4864
0.6279	0.4924	0.4939	0.3842	0.5834	0.4135	0.503		0.168634	0.088378	0.14202	0.100301	0.133203	0.234663	0.166334		0.401618	0.267793	0.30172			0.267799	0.200809		0.302419		0.088199														0.4562	0.6404	0.4864
0.6948	0.6563	0.4011	0.337	0.5855	0.3489	0.4513		0.115772	0.140974	0.205577	0.158439	0.155629	0.151375	0.148282		0.418352	0.251056	0.30172			0.217587	0.200809		0.296477		0.096376														0.4562	0.5056	0.456
0.6509	0.3842	0.4211	0.4263	0.6211	0.4332	0.5387		0.103842	0.149622	0.151623	0.200083	0.160419	0.223099	0.154648		0.334682	0.251056	0.284958			0.284537	0.200809		0.285474		0.097144														0.4224	0.5056	0.4104
0.501	0.6331	0.5317	0.4552	0.7636	0.3896	0.4268		0.126925	0.310104	0.12257	0.186346	0.142295	0.203804	0.155496		0.568959	0.251056	0.284958			0.217587	0.200809		0.295704		0.087306														0.642	0.6742	0.5016
0.4125	0.4576	0.6582	0.2522	0.4058	0.4347	0.2829		0.150766	0.175263	0.14725	0.12779	0.141009	0.165961	0.090194		0.518756	0.251056	0.284958			0.284537	0.200809		0.289608		0.096618														0.5406	0.7416	0.4256
0.3785	0.5053	0.5732	0.3662	0.319	0.3713	0.3361		0.125063	0.193749	0.138588	0.160338	0.16728	0.203169	0.091317		0.334682	0.251056	0.284958			0.20085	0.200809		0.282768		0.088574														0.3548	0.5225	0.4712
0.4662	0.5886	0.4169	0.4748	0.2912	0.3328	0.3596		0.217119	0.126529	0.121013	0.109788	0.128359	0.261694	0.099338		0.435086	0.251056	0.284958			0.267799	0.200809		0.290598		0.090761														0.4731	0.3876	0.4256
0.7514	0.3795	0.5165	0.3833	0.7325	0.4577	0.35		0.186109	0.178435	0.230109	0.136078	0.147672	0.239294	0.123824		0.351416	0.251056	0.284958			0.368224	0.200809		0.28581		0.090547														0.3717	0.5562	0.5016
0.4303	0.4657	0.4474	0.3147	0.5893	0.3951	0.481		0.111045	0.137575	0.117551	0.085609	0.094049	0.245761	0.164123		0.518756	0.251056	0.284958			0.20085	0.200809		0.270362		0.097523														0.5406	0.4213	0.5928
0.4923	0.3608	0.5979	0.4488	0.7427	0.3074	0.2535		0.109705	0.139336	0.170679	0.152685	0.107625	0.202429	0.091309		0.468554	0.251056	0.284958			0.301274	0.200809		0.270865		0.087596														0.4731	0.2022	0.6536
0.6669	0.2278	0.4286	0.3238	0.8654	0.5928	0.4384		0.184579	0.103869	0.139975	0.093149	0.16592	0.106662	0.134476		0.468554	0.251056	0.284958			0.284537	0.200809		0.274537		0.090188														0.5068	0.3034	0.5472
0.3514	0.273	0.5788	0.5866	0.2363	0.3963	0.382		0.09985	0.075579	0.187819	0.118654	0.115264	0.256262	0.108198		0.284479	0.251056	0.284958			0.284537	0.184075		0.272526		0.094643														0.2703	0.4719	0.5168
0.3912	0.4791	0.3779	0.3135	0.6346	0.5161	0.4554		0.175453	0.145324	0.134759	0.16099	0.157324	0.175776	0.148258		0.351416	0.251056	0.284958			0.234325	0.184075		0.272155		0.097182														0.3886	0.573	0.5928
0.6735	0.3376	0.5184	0.3069	0.6669	0.2811	0.3625		0.140566	0.152478	0.171248	0.119576	0.148063	0.224738	0.09942		0.435086	0.251056	0.284958			0.234325	0.184075		0.280505		0.094411														0.4562	0.4382	0.5016
0.5944	0.4919	0.3408	0.242	0.8611	0.4787	0.3361		0.130431	0.161031	0.152153	0.119925	0.189753	0.182755	0.090924		0.45182	0.251056	0.284958			0.284537	0.184075		0.254885																0.4055	0.4213	0.4712
0.7075	0.3819	0.3984	0.405	0.5782	0.3484	0.4568		0.073638	0.125797	0.188155	0.094348	0.151057	0.147553	0.114952		0.468554	0.234319	0.268195			0.20085	0.184075		0.252866																0.4899	0.5056	0.3496
0.4946	0.3622	0.4934	0.4464	0.6759	0.477	0.2073		0.114933	0.109705	0.126194	0.128955	0.153218	0.190681	0.066308		0.518756	0.234319	0.268195			0.217587	0.184075		0.254885																0.6082	0.3202	0.3192
0.6604	0.5311	0.5036	0.3117	0.5333	0.3723	0.4605		0.150905	0.102793	0.173421	0.103654	0.127551	0.250731	0.142498		0.401618	0.234319	0.268195			0.267799	0.184075		0.253165																0.5068	0.4045	0.5472
0.66	0.3831	0.6158	0.3765	0.7674	0.3905	0.3774		0.085259	0.145748	0.200255	0.111588	0.119169	0.190098	0.094779		0.401618	0.234319	0.268195			0.267799	0.184075		0.257954																0.4224	0.5056	0.532
0.5452	0.3808	0.4432	0.3359	0.4923	0.4442	0.4548		0.153087	0.204116	0.199728	0.068166	0.165906	0.212505	0.143279		0.468554	0.234319	0.268195			0.301274	0.184075		0.272876																0.4899	0.573	0.5472
0.4903	0.6365	0.3591	0.4562	0.4619	0.3991	0.3635		0.084667	0.144007	0.174376	0.171541	0.134839	0.21415	0.117008		0.485288	0.234319	0.268195			0.234325	0.184075		0.26087																0.5068	0.4382	0.3192
0.6881	0.4312	0.5961	0.5294	0.8069	0.3507	0.2405		0.126508	0.161469	0.18227	0.146779	0.142331	0.153946	0.065698		0.317947	0.234319	0.268195			0.217587	0.184075		0.251636																0.3717	0.4719	0.2584
0.4822	0.4258	0.5069	0.4792	0.3764	0.2845	0.4288		0.118594	0.109816	0.174232	0.129578	0.0751	0.240713	0.157899		0.36815	0.234319	0.268195			0.267799	0.184075		0.236686																0.4055	0.5056	0.4712
0.4362	0.3597	0.5765	0.3981	0.682	0.4069	0.4175		0.135777	0.212495	0.273373	0.215091	0.082433	0.3066	0.100951		0.552225	0.234319	0.268195			0.234325	0.184075		0.237812																0.6082	0.4382	0.4712
0.5528	0.4219	0.7337	0.2741	0.5205	0.3737	0.245		0.167771	0.211578	0.163428	0.120265	0.140299	0.231635	0.119108		0.602427	0.234319	0.268195			0.251062	0.184075		0.243478																0.6589	0.573	0.5624
0.5509	0.3717	0.4926	0.3681	0.813	0.4126	0.4513		0.04138	0.145212	0.191083	0.137943	0.148736	0.204817	0.170619		0.568959	0.234319	0.268195			0.1339	0.184075		0.24467																0.5913	0.4551	0.5624
0.6054	0.391	0.6448	0.4882	0.83	0.5963	0.4787		0.140787	0.278599	0.173279	0.154985	0.016541	0.146975	0.144607		0.669363	0.234319	0.268195			0.368224	0.184075		0.237168																0.6589	0.4551	0.5168
0.7139	0.523	0.7586	0.502	0.8236	0.5361	0.4083		0.175571	0.183916	0.145879	0.205532	0.108333	0.186325	0.11975		0.45182	0.217582	0.268195			0.318012	0.184075		0.24583																0.4899	0.2865	0.4864
0.5545	0.4225	0.6023	0.3325	0.4728	0.5117	0.3216		0.19344	0.068664	0.138568	0.051476	0.132946	0.178905	0.102837		0.435086	0.217582	0.268195			0.251062	0.184075		0.247175																0.4731	0.3876	0.5776
0.5891	0.4639	0.5279	0.4525	0.5172	0.2682	0.3009		0.159852	0.138744	0.130124	0.136705	0.090431	0.197158	0.129388		0.45182	0.217582	0.251433			0.251062	0.184075		0.282258																0.4393	0.573	0.5168
0.6526	0.4369	0.6132	0.35	0.6232	0.3951	0.3791		0.157768	0.203701	0.185995	0.127757	0.188974	0.246975	0.110997		0.619161	0.217582	0.251433			0.167375	0.167341		0.257306																0.6758	0.4888	0.5168
0.7145	0.4392	0.3537	0.3306	0.4791	0.3425	0.4457		0.074386	0.16742	0.15873	0.137907	0.131298	0.197044	0.15231		0.401618	0.217582	0.251433			0.267799	0.167341		0.23573																0.4224	0.4045	0.684
0.7071	0.3635	0.4867	0.4123	0.5149	0.4218	0.4498		0.127226	0.102223	0.165593	0.14664	0.074497	0.114576	0.093498		0.435086	0.217582	0.251433			0.284537	0.167341		0.23903																0.4731	0.5225	0.456
0.4152	0.3168	0.5714	0.3166	0.4343	0.3579	0.3995		0.075025	0.152452	0.158017	0.102468	0.12523	0.227939	0.111511		0.401618	0.217582	0.251433			0.251062	0.167341		0.233294																0.3886	0.4888	0.38
0.4369	0.3509	0.3267	0.2505	0.6036	0.4585	0.2605		0.133356	0.15361	0.182332	0.16213	0.159009	0.138651	0.12714		0.317947	0.217582	0.251433			0.251062	0.167341		0.236407																0.3041	0.4888	0.456
0.6961	0.6444	0.5977	0.4759	0.7223	0.3588	0.3299		0.149514	0.119434	0.183419	0.076785	0.149775	0.177091	0.158505		0.36815	0.217582	0.251433			0.167375	0.167341		0.23431																0.4055	0.4888	0.5016
0.7063	0.4251	0.4538	0.4186	0.4632	0.4321	0.3571		0.166003	0.110198	0.173073	0.08481	0.108397	0.17094	0.090654		0.384884	0.217582	0.251433			0.284537	0.167341		0.21978																0.3886	0.4888	0.456
0.355	0.6123	0.308	0.4186	0.5187	0.3579	0.4002		0.099602	0.127681	0.192079	0.118313	0.160175	0.211125	0.074319		0.468554	0.217582	0.251433			0.267799	0.167341		0.225734																0.4731	0.3371	0.5016
0.3296	0.6738	0.3538	0.4905	0.5236	0.3425	0.2628		0.142486	0.261361	0.231739	0.119119	0.132968	0.245339	0.174303		0.53549	0.217582	0.251433			0.100425	0.167341		0.215446																0.5744	0.5056	0.4864
0.5049	0.6234	0.4192	0.4398	0.5232	0.3881	0.2644		0.125597	0.16151	0.231439	0.068388	0.15514	0.262791	0.166694		0.53549	0.217582	0.251433			0.267799	0.150607		0.220938																0.5913	0.3876	0.4712
0.3296	0.3928	0.4232	0.4061	0.766	0.5164	0.4444		0.141702	0.143921	0.137074	0.102512	0.130997	0.122719	0.139447		0.585693	0.217582	0.234671			0.167375	0.150607		0.218011																0.6251	0.5899	0.5016
0.3875	0.4765	0.3359	0.4067	0.5819	0.3592	0.4182		0.132549	0.210597	0.136637	0.186109	0.073571	0.236773	0.140056		0.418352	0.200845	0.234671			0.284537	0.150607		0.220414																0.4224	0.4213	0.6384
1.0261	0.4539	0.6629	0.7481	0.6613	0.4575	0.455		0.139139	0.151362	0.163994	0.100823	0.140845	0.254223	0.141572		0.518756	0.200845	0.234671			0.368224	0.150607		0.225342																0.5575	0.3876	0.456
0.7911	0.4959	0.6114	0.462	0.694	0.3481	0.3258		0.195615	0.110141	0.140384	0.101704	0.091514	0.212522	0.118835		0.351416	0.200845	0.234671			0.318012	0.150607		0.230783																0.4224	0.4719	0.5624
0.4949	0.5755	0.554	0.2446	0.6039	0.3868	0.4667		0.090639	0.109575	0.14081	0.17845	0.182648	0.145714	0.124906		0.284479	0.200845	0.234671			0.318012	0.150607		0.221503																0.3379	0.4045	0.3648
0.4644	0.2315	0.467	0.3175	0.6191	0.2627	0.5152		0.125786	0.144644	0.139821	0.178465	0.166472	0.176381	0.114445		0.36815	0.200845	0.234671			0.167375	0.150607		0.21952																0.3886	0.4045	0.5168
0.552	0.3581	0.5128	0.4942	0.7477	0.4983	0.448		0.091468	0.101215	0.23067	0.169607	0.141067	0.089228	0.146484		0.502022	0.200845	0.234671			0.20085	0.150607		0.203459																0.5237	0.3876	0.5016
0.8812	0.4031	0.3342	0.4268	0.6013	0.3936	0.3764		0.091256	0.116881	0.218241	0.067682	0.229979	0.205643	0.099875		0.518756	0.200845	0.234671			0.251062	0.150607		0.205797																0.5575	0.4719	0.4712
0.5161	0.3209	0.3559	0.5019	0.6135	0.5187	0.4947		0.231252	0.117805	0.199077	0.178208	0.072928	0.280482	0.132428		0.502022	0.200845	0.234671			0.251062	0.150607		0.205304																0.4224	0.3876	0.5928
0.5657	0.4849	0.2654	0.3514	0.5564	0.4936	0.3127		0.108369	0.125839	0.13522	0.162338	0.153411	0.220534	0.170206		0.53549	0.200845	0.234671			0.20085	0.133873		0.184688																0.6082	0.7079	0.456
0.5335	0.3647	0.4936	0.5699	0.5245	0.3344	0.4651		0.100857	0.203459	0.144941	0.137717	0.16503	0.232932	0.128215		0.619161	0.200845	0.234671			0.251062	0.133873		0.1731																0.642	0.5056	0.5472
0.6899	0.4658	0.4343	0.3245	0.5509	0.4092	0.4515		0.186125	0.117865	0.197717	0.154785	0.166113	0.24077	0.056112		0.468554	0.184108	0.234671			0.033475	0.133873		0.16787																0.4731	0.6067	0.532
0.4872	0.6389	0.4155	0.4303	0.5435	0.5003	0.3626		0.14323	0.117845	0.163592	0.093697	0.098668	0.211485	0.079745		0.418352	0.184108	0.217909			0.301274	0.133873		0.168294																0.4731	0.4382	0.5016
0.4442	0.336	0.613	0.3893	0.5207	0.3257	0.2379		0.091774	0.119068	0.208164	0.111397	0.139872	0.228814	0.104401		0.585693	0.184108	0.217909			0.334749	0.133873		0.157784																0.5744	0.4382	0.5168
0.5299	0.5312	0.5108	0.5066	0.3436	0.3267	0.3281		0.091339	0.120638	0.140299	0.120327	0.148539	0.170898	0.113867		0.669363	0.184108	0.217909			0.301274	0.133873		0.152207																0.6927	0.4719	0.3648
0.4692	0.9241	0.7046	0.4294	0.6854	0.3726	0.3195		0.04181	0.171468	0.090926	0.137351	0.173697	0.235275	0.13118		0.334682	0.184108	0.217909			0.217587	0.133873		0.149204																0.3886	0.4888	0.456
0.5826	0.4277	0.3845	0.3394	0.5376	0.4184	0.3835		0.134839	0.102293	0.171248	0.171292	0.207917	0.130698	0.127816		0.485288	0.184108	0.217909			0.217587	0.117139		0.137812																0.5406	0.2865	0.5472
0.8189	0.5364	0.5144	0.4054	0.5721	0.3692	0.36		0.15949	0.109946	0.175099	0.186472	0.133768	0.122349	0.039613		0.418352	0.184108	0.217909			0.267799	0.117139		0.146816																0.4562	0.5056	0.4256
0.7692	0.3597	0.791	0.4269	0.6743	0.4474	0.4117		0.090872	0.195296	0.239389	0.153283	0.149489	0.22742	0.127176		0.384884	0.16737	0.201147			0.267799	0.117139		0.137694																0.3886	0.5225	0.4864
0.6171	0.4319	0.5208	0.4383	0.5487	0.4932	0.4402		0.163921	0.186694	0.1844	0.16975	0.091468	0.302312	0.111785		0.518756	0.16737	0.201147			0.267799	0.100405		0.135455																0.5913	0.5225	0.5016
0.4368	0.4041	0.3038	0.4348	0.6645	0.4983	0.2311		0.157103	0.143303	0.129211	0.161469	0.05845	0.171345	0.164991		0.652629	0.16737	0.201147			0.267799			0.102477																0.7096	0.4719	0.5168
0.4442	0.4233	0.461	0.3204	0.5752	0.457	0.4038		0.184301	0.152892	0.128783	0.0858	0.174072	0.13763	0.116804		0.435086	0.16737	0.184384			0.184112			0.111815																0.4393	0.4382	0.4256
0.6358	0.308	0.4569	0.3369	0.5499	0.3063	0.3418		0.184301	0.136705	0.146159	0.129467	0.090164	0.121931	0.126342		0.401618	0.16737	0.184384			0.150637			0.101643																0.4393	0.4551	0.4104
0.5245	0.4151	0.5625	0.3132	0.556	0.3274	0.4207		0.156559	0.144816	0.109749	0.084517	0.108018	0.139791	0.08639		0.518756	0.150633	0.167622						0.084933																0.5744	0.4888	0.608
0.487	0.4799	0.3933	0.4082	0.6144	0.4124	0.3538		0.098039	0.076694	0.182498	0.108406	0.113849	0.206971	0.117804		0.36815	0.133896	0.167622						0.085193																0.4393	0.5056	0.304
0.563	0.4095	0.6365	0.4074	0.5025	0.374	0.3788		0.116453	0.155012	0.176411	0.141044		0.172697	0.070263		0.435086	0.117159	0.167622																						0.4224	0.5225	0.4712
0.2275	0.4772	0.5758	0.405	0.5266	0.4398	0.2955		0.139665	0.155293	0.181604	0.100688		0.230605	0.117601		0.401618	0.117159	0.167622																						0.4055	0.6067	0.6536
																																										0.532
																																										0.4864

## Sheet: 5. High hetero. Hiseq
sample	cluster.id	alt.reads	ref.reads	heteroplasmy	del.start.range	del.end.range	del.size	final.event	final.start	final.end	final.size	seq1	seq2	seq
hg19chrm6_hiseq	cluster13	186	1304	12.4832	500 - 501	16068 - 16071	15568	dup	16069	500	1001	CACCCAAGTATTGACT*CACCCATCAACAACC	TCAATACAACCCCCGC*CCATCCTACCCAGCA	NA
hg19chrm6_hiseq	cluster21	148	1038	12.4789	2000 - 2000	3999 - 3999	1999	del	2001	3999	1999	GAGGCGACAAACCTAC*CGAGCCTGGTGATAG	CGAATACACAAACATT*ATTATAATAAACACC	TA
hg19chrm6_hiseq	cluster32	157	1084	12.6511	8469 - 8478	13446 - 13456	4977	del	8470	13446	4977	ACACAAACTACCACCT*ACCTCCCTCACCAAA	CATACCTCTCACTTCA*ACCTCCCTCACCATT	ACCTCCCTCACCA
hg19chrm6_hiseq	cluster44	213	1062	16.7059	3500 - 3502	2499 - 2502	15568	dup	2500	3500	1001	CTTACCCCGCCTGTTT*ACCAAAAACATCACC	CCCTAAAACCCGCCAC*ATCTACCATCACCCT	AC
hg19chrm6_hiseq	cluster55	184	1254	12.7955	5999 - 6000	4999 - 5000	15568	del	6001	4999	15568	GTCCTAGGCACAGCTC*TAAGCCTCCTTATTC	AAACCCAGCTACGCAA*AATCTTAGCATACTC	NA
hg19chrm6_hiseq	cluster66	197	1060	15.6722	10000 - 10000	8999 - 9001	15568	dup	9000	10000	1001	CAATAGCCCTGGCCGT*ACGCCTAACCGCTAA	GGTCTTACTCTTTTAG*TATAAATAGTACCGT	GTA

## Sheet: 6. High hetero. emparical
sample	cluster.id	alt.reads	ref.reads	heteroplasmy	del.start.range	del.end.range	del.size	final.event	final.start	final.end	final.size	seq1	seq2	seq
hg19chrm6_empirical	cluster13	78	580	11.8541	500 - 500	16068 - 16068	15568	dup	16069	500	1001	CACCCAAGTATTGACT*CACCCATCAACAACC	TCAATACAACCCCCGC*CCATCCTACCCAGCA	NA
hg19chrm6_empirical	cluster21	60	413	12.6850	2000 - 2000	3999 - 3999	1999	del	2001	3999	1999	GAGGCGACAAACCTAC*CGAGCCTGGTGATAG	CGAATACACAAACATT*ATTATAATAAACACC	TA
hg19chrm6_empirical	cluster32	39	482	7.4856	8469 - 8469	13446 - 13446	4977	del	8470	13446	4977	ACACAAACTACCACCT*ACCTCCCTCACCAAA	CATACCTCTCACTTCA*ACCTCCCTCACCATT	ACCTCCCTCACCA
hg19chrm6_empirical	cluster44	68	516	11.6438	3497 - 3501	2499 - 2501	15568	dup	2500	3500	1001	CTTACCCCGCCTGTTT*ACCAAAAACATCACC	CCCTAAAACCCGCCAC*ATCTACCATCACCCT	AC
hg19chrm6_empirical	cluster55	50	539	8.4890	6000 - 6000	4999 - 4999	15568	del	6001	4999	15568	GTCCTAGGCACAGCTC*TAAGCCTCCTTATTC	AAACCCAGCTACGCAA*AATCTTAGCATACTC	NA
hg19chrm6_empirical	cluster66	81	402	16.7702	10000 - 10000	8999 - 8999	15568	dup	9000	10000	1001	CAATAGCCCTGGCCGT*ACGCCTAACCGCTAA	GGTCTTACTCTTTTAG*TATAAATAGTACCGT	GTA

## Sheet: 7. Low hetero. del_50
sample	cluster.id	alt.reads	ref.reads	heteroplasmy	del.start.range	del.end.range	del.size	final.event	final.start	final.end	final.size	seq1	seq2	seq
del_50bp	cluster1010	18	3392	0.5279	899 - 899	949 - 949	50	del	900	949	50	TTCGTGCCAGCCACCG*CGGTCACACGATTAA	GCGTAAAGAGTGTTTT*AGATCACCCCCTCCC	NA
del_50bp	cluster101104	19	3410	0.5541	7799 - 7799	7849 - 7849	50	del	7800	7849	50	ATCCTGCCCGCCATCA*TCCTAGTCCTCATCG	CCTTTACATAACAGAC*GAGGTCAACGATCCC	NA
del_50bp	cluster102105	13	3352	0.3863	7849 - 7849	7899 - 7899	50	del	7850	7899	50	CCTTTACATAACAGAC*GAGGTCAACGATCCC	TTGGCCACCAATGGTA*CTGAACCTACGAGTA	AC
del_50bp	cluster103106	23	3362	0.6795	7898 - 7898	7948 - 7948	50	del	7899	7948	50	ATTGGCCACCAATGGT*ACTGAACCTACGAGT	AATCTTCAACTCCTAC*ATACTTCCCCCATTA	TAC
del_50bp	cluster104107	10	3390	0.2941	7949 - 7949	7999 - 7999	50	del	7950	7999	50	ATCTTCAACTCCTACA*TACTTCCCCCATTAT	GCGACTCCTTGACGTT*GACAATCGAGTAGTA	NA
del_50bp	cluster105108	13	3367	0.3846	7999 - 7999	8049 - 8049	50	del	8000	8049	50	GCGACTCCTTGACGTT*GACAATCGAGTAGTA	TTCGTATAATAATTAC*ATCACAAGACGTCTT	NA
del_50bp	cluster106110	14	3386	0.4118	8049 - 8049	8099 - 8099	50	del	8050	8099	50	TTCGTATAATAATTAC*ATCACAAGACGTCTT	ACATTAGGCTTAAAAA*CAGATGCAATTCCCG	ACA
del_50bp	cluster107111	23	3414	0.6692	8098 - 8098	8148 - 8148	50	del	8099	8148	50	CACATTAGGCTTAAAA*ACAGATGCAATTCCC	CTTTCACCGCTACACG*ACCGGGGGTATACTA	AC
del_50bp	cluster108112	12	3466	0.3450	8149 - 8149	8199 - 8199	50	del	8150	8199	50	TTTCACCGCTACACGA*CCGGGGGTATACTAC	GTGGAGCAAACCACAG*TTTCATGCCCATCGT	NA
del_50bp	cluster109113	16	3220	0.4944	8197 - 8197	8247 - 8247	50	del	8198	8247	50	CTGTGGAGCAAACCAC*AGTTTCATGCCCATC	TAAAAATCTTTGAAAT*AGGGCCCGTATTTAC	AG
del_50bp	cluster11	17	3452	0.4901	499 - 499	549 - 549	50	del	500	549	50	ATCAATACAACCCCCG*CCCATCCTACCCAGC	CCCCATACCCCGAACC*AACCAAACCCCAAAG	CC
del_50bp	cluster110114	23	2886	0.7906	8248 - 8248	8298 - 8298	50	del	8249	8298	50	AAAAATCTTTGAAATA*GGGCCCGTATTTACC	CCCTCTAGAGCCCACT*GTAAAGCTAACTTAG	NA
del_50bp	cluster1111	13	3392	0.3818	949 - 949	999 - 999	50	del	950	999	50	GCGTAAAGAGTGTTTT*AGATCACCCCCTCCC	CTGAGTTGTAAAAAAC*TCCAGTTGACACAAA	NA
del_50bp	cluster111115	23	2854	0.7994	8299 - 8299	8349 - 8349	50	del	8300	8349	50	CCTCTAGAGCCCACTG*TAAAGCTAACTTAGC	GATTAAGAGAACCAAC*ACCTCTTTACAGTGA	NA
del_50bp	cluster112116	22	3190	0.6849	8349 - 8349	8399 - 8399	50	del	8350	8399	50	GATTAAGAGAACCAAC*ACCTCTTTACAGTGA	ACCGTATGGCCCACCA*TAATTACCCCCATAC	CACC
del_50bp	cluster113117	22	3432	0.6369	8398 - 8398	8448 - 8448	50	del	8399	8448	50	TACCGTATGGCCCACC*ATAATTACCCCCATA	TCACCCAACTAAAAAT*ATTAAACACAAACTA	ATA
del_50bp	cluster115118	11	3435	0.3192	8448 - 8448	8498 - 8498	50	del	8449	8498	50	TCACCCAACTAAAAAT*ATTAAACACAAACTA	AAGCCCATAAAAATAA*AAAATTATAACAAAC	TAAAAATA
del_50bp	cluster116119	11	3428	0.3199	8499 - 8499	8549 - 8549	50	del	8500	8549	50	AGCCCATAAAAATAAA*AAATTATAACAAACC	AAAATCTGTTCGCTTC*ATTCATTGCCCCCAC	NA
del_50bp	cluster117120	20	3422	0.5811	8546 - 8546	8596 - 8596	50	del	8547	8596	50	ACGAAAATCTGTTCGC*TTCATTCATTGCCCC	GCCGCAGTACTGATCA*TTCTATTTCCCCCTC	TTC
del_50bp	cluster118121	20	3418	0.5817	8599 - 8599	8649 - 8649	50	del	8600	8649	50	GCAGTACTGATCATTC*TATTTCCCCCTCTAT	TCTCATCAACAACCGA*CTAATCACCACCCAA	CTA
del_50bp	cluster120122	22	3464	0.6311	8649 - 8649	8699 - 8699	50	del	8650	8699	50	TCTCATCAACAACCGA*CTAATCACCACCCAA	CCTCAAAACAAATGAT*AACCATACACAACAC	GA
del_50bp	cluster1212	18	3312	0.5405	999 - 999	1049 - 1049	50	del	1000	1049	50	CTGAGTTGTAAAAAAC*TCCAGTTGACACAAA	TTAACATATCTGAACA*CACAATAGCTAAGAC	AAC
del_50bp	cluster122124	14	3303	0.4221	8698 - 8698	8748 - 8748	50	del	8699	8748	50	ACCTCAAAACAAATGA*TAACCATACACAACA	TCTTATACTAGTATCC*TTAATCATTTTTATT	NA
del_50bp	cluster123125	17	3256	0.5194	8749 - 8749	8799 - 8799	50	del	8750	8799	50	CTTATACTAGTATCCT*TAATCATTTTTATTG	ACTCCTGCCTCACTCA*TTTACACCAACCACC	TT
del_50bp	cluster124126	20	3272	0.6075	8799 - 8799	8849 - 8849	50	del	8800	8849	50	ACTCCTGCCTCACTCA*TTTACACCAACCACC	CCATGGCCATCCCCTT*ATGAGCGGGCACAGT	AT
del_50bp	cluster125127	20	3402	0.5845	8849 - 8849	8899 - 8899	50	del	8850	8899	50	CCATGGCCATCCCCTT*ATGAGCGGGCACAGT	AAGATTAAAAATGCCC*TAGCCCACTTCTTAC	CCCT
del_50bp	cluster126128	20	3442	0.5777	8899 - 8899	8949 - 8949	50	del	8900	8949	50	AAGATTAAAAATGCCC*TAGCCCACTTCTTAC	CCTTATCCCCATACTA*GTTATTATCGAAACC	CTAG
del_50bp	cluster127129	19	3451	0.5476	8949 - 8949	8999 - 8999	50	del	8950	8999	50	CCTTATCCCCATACTA*GTTATTATCGAAACC	CAATAGCCCTGGCCGT*ACGCCTAACCGCTAA	TA
del_50bp	cluster128130	24	3495	0.6820	8999 - 8999	9049 - 9049	50	del	9000	9049	50	CAATAGCCCTGGCCGT*ACGCCTAACCGCTAA	CTCATGCACCTAATTG*GAAGCGCCACCCTAG	NA
del_50bp	cluster129131	13	3454	0.3750	9049 - 9049	9099 - 9099	50	del	9050	9099	50	CTCATGCACCTAATTG*GAAGCGCCACCCTAG	TCCCTCTACACTTATC*ATCTTCACAATTCTA	NA
del_50bp	cluster130132	12	3418	0.3499	9099 - 9099	9149 - 9149	50	del	9100	9149	50	TCCCTCTACACTTATC*ATCTTCACAATTCTA	AAATCGCTGTCGCCTT*AATCCAAGCCTACGT	NA
del_50bp	cluster1313	20	2888	0.6878	1049 - 1049	1099 - 1099	50	del	1050	1099	50	TTAACATATCTGAACA*CACAATAGCTAAGAC	CCCACTATGCTTAGCC*CTAAACCTCAACAGT	NA
del_50bp	cluster132134	13	3445	0.3759	9149 - 9149	9199 - 9199	50	del	9150	9199	50	AAATCGCTGTCGCCTT*AATCCAAGCCTACGT	CTCTACCTGCACGACA*ACACATAATGACCCA	AA
del_50bp	cluster133135	33	3438	0.9507	9199 - 9199	9249 - 9249	50	del	9200	9249	50	CTCTACCTGCACGACA*ACACATAATGACCCA	ATAGTAAAACCCAGCC*CATGACCCCTAACAG	CA
del_50bp	cluster134136	19	3414	0.5535	9249 - 9249	9299 - 9299	50	del	9250	9299	50	ATAGTAAAACCCAGCC*CATGACCCCTAACAG	AATGACCTCCGGCCTA*GCCATGTGATTTCAC	AGCC
del_50bp	cluster135137	20	3395	0.5857	9299 - 9299	9349 - 9349	50	del	9300	9349	50	AATGACCTCCGGCCTA*GCCATGTGATTTCAC	TCATACTAGGCCTACT*AACCAACACACTAAC	CTA
del_50bp	cluster136138	23	3358	0.6803	9349 - 9349	9399 - 9399	50	del	9350	9399	50	TCATACTAGGCCTACT*AACCAACACACTAAC	GATGTAACACGAGAAA*GCACATACCAAGGCC	AA
del_50bp	cluster137139	19	3387	0.5578	9399 - 9399	9449 - 9449	50	del	9400	9449	50	GATGTAACACGAGAAA*GCACATACCAAGGCC	AAAAGGCCTTCGATAC*GGGATAATCCTATTT	NA
del_50bp	cluster138140	16	3427	0.4647	9449 - 9449	9499 - 9499	50	del	9450	9499	50	AAAAGGCCTTCGATAC*GGGATAATCCTATTT	TCTTCGCAGGATTTTT*CTGAGCCTTTTACCA	NA
del_50bp	cluster139141	18	3428	0.5223	9499 - 9499	9549 - 9549	50	del	9500	9549	50	TCTTCGCAGGATTTTT*CTGAGCCTTTTACCA	CCCCAATTAGGAGGGC*ACTGGCCCCCAACAG	NA
del_50bp	cluster140142	19	3396	0.5564	9548 - 9548	9598 - 9598	50	del	9549	9598	50	CCCCCAATTAGGAGGG*CACTGGCCCCCAACA	CCCTAGAAGTCCCACT*CCTAAACACATCCGT	CACT
del_50bp	cluster1414	20	2476	0.8013	1099 - 1099	1149 - 1149	50	del	1100	1149	50	CCCACTATGCTTAGCC*CTAAACCTCAACAGT	GCCAGAACACTACGAG*CCACAGCTTAAAACT	AGCC
del_50bp	cluster142144	20	3401	0.5846	9599 - 9599	9649 - 9649	50	del	9600	9649	50	CCTAGAAGTCCCACTC*CTAAACACATCCGTA	CAATCACCTGAGCTCA*CCATAGTCTAATAGA	CTC
del_50bp	cluster143145	12	3436	0.3480	9648 - 9648	9698 - 9698	50	del	9649	9698	50	TCAATCACCTGAGCTC*ACCATAGTCTAATAG	AATTCAAGCACTGCTT*ATTACAATTTTACTG	GCT
del_50bp	cluster144146	22	3490	0.6264	9699 - 9699	9749 - 9749	50	del	9700	9749	50	ATTCAAGCACTGCTTA*TTACAATTTTACTGG	ACAAGCCTCAGAGTAC*TTCGAGTCTCCCTTC	CTT
del_50bp	cluster145147	25	3438	0.7219	9749 - 9749	9799 - 9799	50	del	9750	9799	50	ACAAGCCTCAGAGTAC*TTCGAGTCTCCCTTC	ACGGCTCAACATTTTT*TGTAGCCACAGGCTT	TT
del_50bp	cluster146148	25	3408	0.7282	9799 - 9799	9849 - 9849	50	del	9800	9849	50	ACGGCTCAACATTTTT*TGTAGCCACAGGCTT	ATTGGCTCAACTTTCC*TCACTATCTGCTTCA	NA
del_50bp	cluster147149	26	3399	0.7591	9849 - 9849	9899 - 9899	50	del	9850	9899	50	ATTGGCTCAACTTTCC*TCACTATCTGCTTCA	CTTTACATCCAAACAT*CACTTTGGCTTCGAA	TCACT
del_50bp	cluster149150	24	3456	0.6897	9898 - 9898	9948 - 9948	50	del	9899	9948	50	ACTTTACATCCAAACA*TCACTTTGGCTTCGA	CATTTTGTAGATGTGG*TTTGACTATTTCTGT	NA
del_50bp	cluster150151	15	3487	0.4283	9949 - 9949	9999 - 9999	50	del	9950	9999	50	ATTTTGTAGATGTGGT*TTGACTATTTCTGTA	GGGTCTTACTCTTTTA*GTATAAATAGTACCG	TTT
del_50bp	cluster151152	24	3508	0.6795	9998 - 9998	10048 - 10048	50	del	9999	10048	50	AGGGTCTTACTCTTTT*AGTATAAATAGTACC	GTTTTGACAACATTCA*AAAAAGAGTAATAAA	NA
del_50bp	cluster1515	21	2390	0.8710	1146 - 1146	1196 - 1196	50	del	1147	1196	50	CTCGCCAGAACACTAC*GAGCCACAGCTTAAA	GCTTCATATCCCTCTA*GAGGAGCCTGTTCTG	CTA
del_50bp	cluster152153	22	3448	0.6340	10049 - 10049	10099 - 10099	50	del	10050	10099	50	TTTTGACAACATTCAA*AAAAGAGTAATAAAC	TCAACACCCTCCTAGC*CTTACTACTAATAAT	NA
del_50bp	cluster153154	13	3476	0.3726	10099 - 10099	10149 - 10149	50	del	10100	10149	50	TCAACACCCTCCTAGC*CTTACTACTAATAAT	CAACTCAACGGCTACA*TAGAAAAATCCACCC	TAG
del_50bp	cluster154155	18	3463	0.5171	10149 - 10149	10199 - 10199	50	del	10150	10199	50	CAACTCAACGGCTACA*TAGAAAAATCCACCC	CCCTATATCCCCCGCC*CGCGTCCCTTTCTCC	NA
del_50bp	cluster155156	12	3484	0.3432	10199 - 10199	10249 - 10249	50	del	10200	10249	50	CCCTATATCCCCCGCC*CGCGTCCCTTTCTCC	CTATTACCTTCTTATT*ATTTGATCTAGAAAT	NA
del_50bp	cluster156157	26	3466	0.7446	10249 - 10249	10299 - 10299	50	del	10250	10299	50	CTATTACCTTCTTATT*ATTTGATCTAGAAAT	CCATGAGCCCTACAAA*CAACTAACCTGCCAC	NA
del_50bp	cluster157158	24	3447	0.6914	10299 - 10299	10349 - 10349	50	del	10300	10349	50	CCATGAGCCCTACAAA*CAACTAACCTGCCAC	CTTATTAATCATCATC*CTAGCCCTAAGTCTG	NA
del_50bp	cluster158159	15	3446	0.4334	10348 - 10348	10398 - 10398	50	del	10349	10398	50	TCTTATTAATCATCAT*CCTAGCCCTAAGTCT	AAAGGATTAGACTGAA*CCGAATTGGTATATA	CC
del_50bp	cluster159160	21	3430	0.6085	10399 - 10399	10449 - 10449	50	del	10400	10449	50	AAGGATTAGACTGAAC*CGAATTGGTATATAG	TTCGACTCATTAAATT*ATGATAATCATATTT	NA
del_50bp	cluster161161	18	3413	0.5246	10449 - 10449	10499 - 10499	50	del	10450	10499	50	TTCGACTCATTAAATT*ATGATAATCATATTT	CATAAATATTATACTA*GCATTTACCATCTCA	TA
del_50bp	cluster1616	25	2831	0.8754	1199 - 1199	1249 - 1249	50	del	1200	1249	50	TCATATCCCTCTAGAG*GAGCCTGTTCTGTAA	CTCACCACCTCTTGCT*CAGCCTATATACCGC	NA
del_50bp	cluster163162	20	3378	0.5886	10499 - 10499	10549 - 10549	50	del	10500	10549	50	CATAAATATTATACTA*GCATTTACCATCTCA	ATCGCTCACACCTCAT*ATCCTCCCTACTATG	TA
del_50bp	cluster164163	17	3420	0.4946	10549 - 10549	10599 - 10599	50	del	10550	10599	50	ATCGCTCACACCTCAT*ATCCTCCCTACTATG	TCGCTGTTCATTATAG*CTACTCTCATAACCC	ATA
del_50bp	cluster165164	18	3464	0.5169	10599 - 10599	10649 - 10649	50	del	10600	10649	50	TCGCTGTTCATTATAG*CTACTCTCATAACCC	AGCCAATATTGTGCCT*ATTGCCATACTAGTC	CTA
del_50bp	cluster166165	14	3490	0.3995	10646 - 10646	10696 - 10696	50	del	10647	10696	50	CTTAGCCAATATTGTG*CCTATTGCCATACTA	CAGCGGTGGGCCTAGC*CCTACTAGTCTCAAT	CCTA
del_50bp	cluster167166	18	3499	0.5118	10699 - 10699	10749 - 10749	50	del	10700	10749	50	CGGTGGGCCTAGCCCT*ACTAGTCTCAATCTC	TACGTACATAACCTAA*ACCTACTCCAATGCT	CCTA
del_50bp	cluster168167	16	3502	0.4548	10749 - 10749	10799 - 10799	50	del	10750	10799	50	TACGTACATAACCTAA*ACCTACTCCAATGCT	ATTATATTACTACCAC*TGACATGACTTTCCA	AC
del_50bp	cluster169168	24	3474	0.6861	10795 - 10795	10845 - 10845	50	del	10796	10845	50	AACAATTATATTACTA*CCACTGACATGACTT	GAATCAACACAACCAC*CCACAGCCTAATTAT	ACCAC
del_50bp	cluster170169	18	3403	0.5262	10849 - 10849	10899 - 10899	50	del	10850	10899	50	CAACACAACCACCCAC*AGCCTAATTATTAGC	TTAACCAAATCAACAA*CAACCTATTTAGCTG	ACA
del_50bp	cluster171170	20	3388	0.5869	10899 - 10899	10949 - 10949	50	del	10900	10949	50	TTAACCAAATCAACAA*CAACCTATTTAGCTG	GACCCCCTAACAACCC*CCCTCCTAATACTAA	AACAACC
del_50bp	cluster1717	13	3238	0.3999	1249 - 1249	1299 - 1299	50	del	1250	1299	50	CTCACCACCTCTTGCT*CAGCCTATATACCGC	TGAAGGCTACAAAGTA*AGCGCAAGTACCCAC	NA
del_50bp	cluster172171	22	3383	0.6461	10948 - 10948	10998 - 10998	50	del	10949	10998	50	CGACCCCCTAACAACC*CCCCTCCTAATACTA	TCACAATCATGGCAAG*CCAACGCCACTTATC	CC
del_50bp	cluster174173	18	3392	0.5279	10998 - 10998	11048 - 11048	50	del	10999	11048	50	TCACAATCATGGCAAG*CCAACGCCACTTATC	AAAAAACTCTACCTCT*CTATACTAATCTCCC	NA
del_50bp	cluster175174	21	3422	0.6099	11049 - 11049	11099 - 11099	50	del	11050	11099	50	AAAAACTCTACCTCTC*TATACTAATCTCCCT	ACATTCACAGCCACAG*AACTAATCATATTTT	NA
del_50bp	cluster176175	20	3446	0.5770	11098 - 11098	11148 - 11148	50	del	11099	11148	50	AACATTCACAGCCACA*GAACTAATCATATTT	CACTTATCCCCACCTT*GGCTATCATCACCCG	NA
del_50bp	cluster177176	12	3505	0.3412	11149 - 11149	11199 - 11199	50	del	11150	11199	50	ACTTATCCCCACCTTG*GCTATCATCACCCGA	GCCTGAACGCAGGCAC*ATACTTCCTATTCTA	NA
del_50bp	cluster178177	13	3462	0.3741	11195 - 11195	11245 - 11245	50	del	11196	11245	50	GAACGCCTGAACGCAG*GCACATACTTCCTAT	CCTTCCCCTACTCATC*GCACTAATTTACACT	CGCA
del_50bp	cluster180179	25	3415	0.7267	11249 - 11249	11299 - 11299	50	del	11250	11299	50	CCCCTACTCATCGCAC*TAATTTACACTCACA	CATTCTACTACTCACT*CTCACTGCCCAAGAA	CACT
del_50bp	cluster1818	17	3394	0.4984	1299 - 1299	1349 - 1349	50	del	1300	1349	50	TGAAGGCTACAAAGTA*AGCGCAAGTACCCAC	GTGTAGCCCATGAGGT*GGCAAGAAATGGGCT	GT
del_50bp	cluster182181	29	3368	0.8537	11296 - 11296	11346 - 11346	50	del	11297	11346	50	AAACATTCTACTACTC*ACTCTCACTGCCCAA	CCAACAACTTAATATG*ACTAGCTTACACAAT	ACT
del_50bp	cluster184183	28	3386	0.8202	11346 - 11346	11396 - 11396	50	del	11347	11396	50	CCAACAACTTAATATG*ACTAGCTTACACAAT	CCTCTTTACGGACTCC*ACTTATGACTCCCTA	ACT
del_50bp	cluster185184	23	3396	0.6727	11399 - 11399	11449 - 11449	50	del	11400	11449	50	CTTTACGGACTCCACT*TATGACTCCCTAAAG	CGCTGGGTCAATAGTA*CTTGCCGCAGTACTC	ACTT
del_50bp	cluster186185	17	3424	0.4940	11449 - 11449	11499 - 11499	50	del	11450	11499	50	CGCTGGGTCAATAGTA*CTTGCCGCAGTACTC	GTATAATACGCCTCAC*ACTCATTCTCAACCC	ACT
del_50bp	cluster187186	22	3410	0.6410	11497 - 11497	11547 - 11547	50	del	11498	11547	50	TGGTATAATACGCCTC*ACACTCATTCTCAAC	CCTACCCCTTCCTTGT*ACTATCCCTATGAGG	AC
del_50bp	cluster188187	23	3426	0.6669	11549 - 11549	11599 - 11599	50	del	11550	11599	50	TACCCCTTCCTTGTAC*TATCCCTATGAGGCA	CTGCCTACGACAAACA*GACCTAAAATCGCTC	AC
del_50bp	cluster189188	28	3408	0.8149	11599 - 11599	11649 - 11649	50	del	11600	11649	50	CTGCCTACGACAAACA*GACCTAAAATCGCTC	GCCACATAGCCCTCGT*AGTAACAGCCATTCT	AG
del_50bp	cluster191189	17	3420	0.4946	11649 - 11649	11699 - 11699	50	del	11650	11699	50	GCCACATAGCCCTCGT*AGTAACAGCCATTCT	TTCACCGGCGCAGTCA*TTCTCATAATCGCCC	NA
del_50bp	cluster192190	16	3390	0.4698	11697 - 11697	11747 - 11747	50	del	11698	11747	50	GCTTCACCGGCGCAGT*CATTCTCATAATCGC	TTACTATTCTGCCTAG*CAAACTCAAACTACG	AG
del_50bp	cluster193191	20	3393	0.5860	11749 - 11749	11799 - 11799	50	del	11750	11799	50	ACTATTCTGCCTAGCA*AACTCAAACTACGAA	TAATCCTCTCTCAAGG*ACTTCAAACTCTACT	NA
del_50bp	cluster194192	13	3393	0.3817	11799 - 11799	11849 - 11849	50	del	11800	11849	50	TAATCCTCTCTCAAGG*ACTTCAAACTCTACT	TGACTTCTAGCAAGCC*TCGCTAACCTCGCCT	NA
del_50bp	cluster195193	14	3457	0.4033	11849 - 11849	11899 - 11899	50	del	11850	11899	50	TGACTTCTAGCAAGCC*TCGCTAACCTCGCCT	ACTGGGAGAACTCTCT*GTGCTAGTAACCACG	CTC
del_50bp	cluster196195	16	3444	0.4624	11899 - 11899	11949 - 11949	50	del	11900	11949	50	ACTGGGAGAACTCTCT*GTGCTAGTAACCACG	CTCTCCTACTTACAGG*ACTCAACATACTAGT	NA
del_50bp	cluster197196	22	3471	0.6298	11949 - 11949	11999 - 11999	50	del	11950	11999	50	CTCTCCTACTTACAGG*ACTCAACATACTAGT	TACATATTTACCACAA*CACAATGGGGCTCAC	AC
del_50bp	cluster198197	25	3448	0.7198	11999 - 11999	12049 - 12049	50	del	12000	12049	50	TACATATTTACCACAA*CACAATGGGGCTCAC	CATAAAACCCTCATTC*ACACGAGAAAACACC	CACA
del_50bp	cluster199198	19	3445	0.5485	12049 - 12049	12099 - 12099	50	del	12050	12099	50	CATAAAACCCTCATTC*ACACGAGAAAACACC	CCCCCATTCTCCTCCT*ATCCCTCAACCCCGA	NA
del_50bp	cluster200199	27	3416	0.7842	12098 - 12098	12148 - 12148	50	del	12099	12148	50	TCCCCCATTCTCCTCC*TATCCCTCAACCCCG	CTCTTGTAAATATAGT*TTAACCAAAACATCA	NA
del_50bp	cluster201200	23	3454	0.6615	12147 - 12147	12197 - 12197	50	del	12148	12197	50	CCTCTTGTAAATATAG*TTTAACCAAAACATC	AGAGGCTTACGACCCC*TTATTTACCGAGAAA	TT
del_50bp	cluster2019	16	3384	0.4706	1349 - 1349	1399 - 1399	50	del	1350	1399	50	GTGTAGCCCATGAGGT*GGCAAGAAATGGGCT	ACTACGATAGCCCTTA*TGAAACTTAAGGGTC	TG
del_50bp	cluster202201	18	3436	0.5211	12199 - 12199	12249 - 12249	50	del	12200	12249	50	AGGCTTACGACCCCTT*ATTTACCGAGAAAGC	ATGCCCCCATGTCTAA*CAACATGGCTTTCTC	TA
del_50bp	cluster203202	16	3440	0.4630	12248 - 12248	12298 - 12298	50	del	12249	12298	50	CATGCCCCCATGTCTA*ACAACATGGCTTTCT	GCTATCCATTGGTCTT*AGGCCCCAAAAATTT	GTCT
del_50bp	cluster204204	14	3398	0.4103	12298 - 12298	12348 - 12348	50	del	12299	12348	50	GCTATCCATTGGTCTT*AGGCCCCAAAAATTT	AGTAATAACCATGCAC*ACTACTATAACCACC	NA
del_50bp	cluster205205	16	3338	0.4770	12349 - 12349	12399 - 12399	50	del	12350	12399	50	GTAATAACCATGCACA*CTACTATAACCACCC	TCCCCCCATCCTTACC*ACCCTCGTTAACCCT	CAC
del_50bp	cluster206206	23	3368	0.6783	12398 - 12398	12448 - 12448	50	del	12399	12448	50	TTCCCCCCATCCTTAC*CACCCTCGTTAACCC	CCCCATTATGTAAAAT*CCATTGTCGCATCCA	CCA
del_50bp	cluster207207	25	3406	0.7287	12449 - 12449	12499 - 12499	50	del	12450	12499	50	CCCATTATGTAAAATC*CATTGTCGCATCCAC	CCCACAACAATATTCA*TGTGCCTAGACCAAG	CAT
del_50bp	cluster208208	23	3421	0.6678	12499 - 12499	12549 - 12549	50	del	12500	12549	50	CCCACAACAATATTCA*TGTGCCTAGACCAAG	ACACTGAGCCACAACC*CAAACAACCCAGCTC	CA
del_50bp	cluster209209	23	3394	0.6731	12549 - 12549	12599 - 12599	50	del	12550	12599	50	ACACTGAGCCACAACC*CAAACAACCCAGCTC	ACTACTTCTCCATAAT*ATTCATCCCTGTAGC	NA
del_50bp	cluster210210	29	3422	0.8403	12599 - 12599	12649 - 12649	50	del	12600	12649	50	ACTACTTCTCCATAAT*ATTCATCCCTGTAGC	ATCATAGAATTCTCAC*TGTGATATATAAACT	NA
del_50bp	cluster2120	16	3427	0.4647	1399 - 1399	1449 - 1449	50	del	1400	1449	50	ACTACGATAGCCCTTA*TGAAACTTAAGGGTC	AACTAAGAGTAGAGTG*CTTAGTTGAACAGGG	CTTA
del_50bp	cluster212211	21	3413	0.6115	12649 - 12649	12699 - 12699	50	del	12650	12699	50	ATCATAGAATTCTCAC*TGTGATATATAAACT	GTTCTTCAAATATCTA*CTCATCTTCCTAATT	CTCA
del_50bp	cluster213212	22	3424	0.6384	12699 - 12699	12749 - 12749	50	del	12700	12749	50	GTTCTTCAAATATCTA*CTCATCTTCCTAATT	CCGCTAACAACCTATT*CCAACTGTTCATCGG	NA
del_50bp	cluster214213	24	3412	0.6985	12749 - 12749	12799 - 12799	50	del	12750	12799	50	CCGCTAACAACCTATT*CCAACTGTTCATCGG	ATATCCTTCTTGCTCA*TCAGTTGATGATACG	AT
del_50bp	cluster215214	28	3423	0.8114	12797 - 12797	12847 - 12847	50	del	12798	12847	50	TTATATCCTTCTTGCT*CATCAGTTGATGATA	ACAGCAGCCATTCAAG*CAATCCTATACAACC	GC
del_50bp	cluster216215	15	3434	0.4349	12849 - 12849	12899 - 12899	50	del	12850	12899	50	AGCAGCCATTCAAGCA*ATCCTATACAACCGT	TCCTCGCCTTAGCATG*ATTTATCCTACACTC	AT
del_50bp	cluster217217	20	3408	0.5834	12899 - 12899	12949 - 12949	50	del	12900	12949	50	TCCTCGCCTTAGCATG*ATTTATCCTACACTC	CAAATAGCCCTTCTAA*ACGCTAATCCAAGCC	NA
del_50bp	cluster218218	18	3435	0.5213	12948 - 12948	12998 - 12998	50	del	12949	12998	50	ACAAATAGCCCTTCTA*AACGCTAATCCAAGC	TCCTCCTAGCAGCAGC*AGGCAAATCAGCCCA	NA
del_50bp	cluster219219	19	3414	0.5535	12998 - 12998	13048 - 13048	50	del	12999	13048	50	TCCTCCTAGCAGCAGC*AGGCAAATCAGCCCA	CTCCCCTCAGCCATAG*AAGGCCCCACCCCAG	AG
del_50bp	cluster22	12	3392	0.3525	549 - 549	599 - 599	50	del	550	599	50	CCCCATACCCCGAACC*AACCAAACCCCAAAG	TAGCTTACCTCCTCAA*AGCAATACACTGAAA	CAA
del_50bp	cluster221220	16	3418	0.4659	13049 - 13049	13099 - 13099	50	del	13050	13099	50	TCCCCTCAGCCATAGA*AGGCCCCACCCCAGT	AGCACTATAGTTGTAG*CAGGAATCTTCTTAC	TAG
del_50bp	cluster2221	25	3434	0.7228	1449 - 1449	1499 - 1499	50	del	1450	1499	50	AACTAAGAGTAGAGTG*CTTAGTTGAACAGGG	CGCCCGTCACCCTCCT*CAAGTATACTTCAAA	CT
del_50bp	cluster222221	30	3402	0.8741	13099 - 13099	13149 - 13149	50	del	13100	13149	50	AGCACTATAGTTGTAG*CAGGAATCTTCTTAC	AGCAGAAAATAGCCCA*CTAATCCAAACTCTA	CA
del_50bp	cluster223222	16	3453	0.4612	13149 - 13149	13199 - 13199	50	del	13150	13199	50	AGCAGAAAATAGCCCA*CTAATCCAAACTCTA	TCACCACTCTGTTCGC*AGCAGTCTGCGCCCT	CA
del_50bp	cluster224223	17	3458	0.4892	13199 - 13199	13249 - 13249	50	del	13200	13249	50	TCACCACTCTGTTCGC*AGCAGTCTGCGCCCT	AAAATCGTAGCCTTCT*CCACTTCAAGTCAAC	NA
del_50bp	cluster225224	19	3502	0.5396	13249 - 13249	13299 - 13299	50	del	13250	13299	50	AAAATCGTAGCCTTCT*CCACTTCAAGTCAAC	AATCGGCATCAACCAA*CCACACCTAGCATTC	CCAC
del_50bp	cluster226225	16	3438	0.4632	13299 - 13299	13349 - 13349	50	del	13300	13349	50	AATCGGCATCAACCAA*CCACACCTAGCATTC	CCTTCTTCAAAGCCAT*ACTATTTATGTGCTC	CCA
del_50bp	cluster227226	21	3444	0.6061	13349 - 13349	13399 - 13399	50	del	13350	13399	50	CCTTCTTCAAAGCCAT*ACTATTTATGTGCTC	CTTAACAATGAACAAG*ATATTCGAAAAATAG	ATA
del_50bp	cluster228227	16	3418	0.4659	13399 - 13399	13449 - 13449	50	del	13400	13449	50	CTTAACAATGAACAAG*ATATTCGAAAAATAG	ACCTCTCACTTCAACC*TCCCTCACCATTGGC	NA
del_50bp	cluster2322	19	3454	0.5471	1499 - 1499	1549 - 1549	50	del	1500	1549	50	CGCCCGTCACCCTCCT*CAAGTATACTTCAAA	CTACGCATTTATATAG*AGGAGACAAGTCGTA	NA
del_50bp	cluster2423	20	3419	0.5816	1549 - 1549	1599 - 1599	50	del	1550	1599	50	CTACGCATTTATATAG*AGGAGACAAGTCGTA	AAGTGCACTTGGACGA*ACCAGAGTGTAGCTT	GA
del_50bp	cluster2524	12	3400	0.3517	1599 - 1599	1649 - 1649	50	del	1600	1649	50	AAGTGCACTTGGACGA*ACCAGAGTGTAGCTT	ACACTTAGGAGATTTC*AACTTAACTTGACCG	AAC
del_50bp	cluster2625	21	3402	0.6135	1648 - 1648	1698 - 1698	50	del	1649	1698	50	TACACTTAGGAGATTT*CAACTTAACTTGACC	CCCAAACCCACTCCAC*CTTACTACCAGACAA	CA
del_50bp	cluster2927	18	3455	0.5183	1698 - 1698	1748 - 1748	50	del	1699	1748	50	CCCAAACCCACTCCAC*CTTACTACCAGACAA	CCAAATAAAGTATAGG*CGATAGAAATTGAAA	NA
del_50bp	cluster3028	22	3482	0.6279	1749 - 1749	1799 - 1799	50	del	1750	1799	50	CAAATAAAGTATAGGC*GATAGAAATTGAAAC	ACCGCAAGGGAAAGAT*GAAAAATTATAACCA	GAT
del_50bp	cluster3230	24	3430	0.6948	1799 - 1799	1849 - 1849	50	del	1800	1849	50	ACCGCAAGGGAAAGAT*GAAAAATTATAACCA	TAACCCCTATACCTTC*TGCATAATGAATTAA	TG
del_50bp	cluster3331	22	3358	0.6509	1849 - 1849	1899 - 1899	50	del	1850	1899	50	TAACCCCTATACCTTC*TGCATAATGAATTAA	GAGAGCCAAAGCTAAG*ACCCCCGAAACCAGA	NA
del_50bp	cluster3432	17	3376	0.5010	1898 - 1898	1948 - 1948	50	del	1899	1948	50	GGAGAGCCAAAGCTAA*GACCCCCGAAACCAG	CTAAAAGAGCACACCC*GTCTATGTAGCAAAA	NA
del_50bp	cluster3533	14	3380	0.4125	1949 - 1949	1999 - 1999	50	del	1950	1999	50	TAAAAGAGCACACCCG*TCTATGTAGCAAAAT	AGAGGCGACAAACCTA*CCGAGCCTGGTGATA	CCG
del_50bp	cluster3634	13	3422	0.3785	1999 - 1999	2049 - 2049	50	del	2000	2049	50	AGAGGCGACAAACCTA*CCGAGCCTGGTGATA	ATCTTAGTTCAACTTT*AAATTTGCCCACAGA	TA
del_50bp	cluster3735	16	3416	0.4662	2048 - 2048	2098 - 2098	50	del	2049	2098	50	AATCTTAGTTCAACTT*TAAATTTGCCCACAG	TAAATTTAACTGTTAG*TCCAAAGAGGAACAG	TTA
del_50bp	cluster3837	26	3434	0.7514	2099 - 2099	2149 - 2149	50	del	2100	2149	50	AAATTTAACTGTTAGT*CCAAAGAGGAACAGC	AACCTTGTAGAGAGAG*TAAAAAATTTAACAC	AGT
del_50bp	cluster3938	15	3471	0.4303	2149 - 2149	2199 - 2199	50	del	2150	2199	50	AACCTTGTAGAGAGAG*TAAAAAATTTAACAC	AGCCACCAATTAAGAA*AGCGTTCAAGCTCAA	AGA
del_50bp	cluster4039	17	3436	0.4923	2199 - 2199	2249 - 2249	50	del	2200	2249	50	AGCCACCAATTAAGAA*AGCGTTCAAGCTCAA	CCCAAACATATAACTG*AACTCCTCACACCCA	GAA
del_50bp	cluster4140	23	3426	0.6669	2249 - 2249	2299 - 2299	50	del	2250	2299	50	CCCAAACATATAACTG*AACTCCTCACACCCA	CTATAGAAGAACTAAT*GTTAGTATAAGTAAC	TG
del_50bp	cluster4241	12	3403	0.3514	2299 - 2299	2349 - 2349	50	del	2300	2349	50	CTATAGAAGAACTAAT*GTTAGTATAAGTAAC	CATAAGCCTGCGTCAG*ATTAAAACACTGAAC	AT
del_50bp	cluster4343	23	3392	0.6735	2349 - 2349	2399 - 2399	50	del	2350	2399	50	CATAAGCCTGCGTCAG*ATTAAAACACTGAAC	ATCTACAATCAACCAA*CAAGTCATTATTACC	CA
del_50bp	cluster44	13	3310	0.3912	597 - 597	647 - 647	50	del	598	647	50	TGTAGCTTACCTCCTC*AAAGCAATACACTGA	CATCACCCCATAAACA*AATAGGTTTGGTCCT	CAAA
del_50bp	cluster4444	20	3345	0.5944	2399 - 2399	2449 - 2449	50	del	2400	2449	50	ATCTACAATCAACCAA*CAAGTCATTATTACC	AGGCATGCTCATAAGG*AAAGGTTAAAAAAAG	AA
del_50bp	cluster4545	24	3368	0.7075	2449 - 2449	2499 - 2499	50	del	2450	2499	50	AGGCATGCTCATAAGG*AAAGGTTAAAAAAAG	CTTACCCCGCCTGTTT*ACCAAAAACATCACC	NA
del_50bp	cluster4848	17	3420	0.4946	2499 - 2499	2549 - 2549	50	del	2500	2549	50	CTTACCCCGCCTGTTT*ACCAAAAACATCACC	GAGGCACCGCCTGCCC*AGTGACACATGTTTA	NA
del_50bp	cluster4949	23	3460	0.6604	2549 - 2549	2599 - 2599	50	del	2550	2599	50	GAGGCACCGCCTGCCC*AGTGACACATGTTTA	CGTGCAAAGGTAGCAT*AATCACTTGTTCCTT	CA
del_50bp	cluster5050	23	3462	0.6600	2598 - 2598	2648 - 2648	50	del	2599	2648	50	CCGTGCAAAGGTAGCA*TAATCACTTGTTCCT	ATGGCTCCACGAGGGT*TCAGCTGTCTCTTAC	NA
del_50bp	cluster5151	19	3466	0.5452	2649 - 2649	2699 - 2699	50	del	2650	2699	50	TGGCTCCACGAGGGTT*CAGCTGTCTCTTACT	CTGCCCGTGAAGAGGC*GGGCATAACACAGCA	NA
del_50bp	cluster5252	17	3450	0.4903	2699 - 2699	2749 - 2749	50	del	2700	2749	50	CTGCCCGTGAAGAGGC*GGGCATAACACAGCA	AGCTTTAATTTATTAA*TGCAAACAGTACCTA	NA
del_50bp	cluster5353	24	3464	0.6881	2749 - 2749	2799 - 2799	50	del	2750	2799	50	AGCTTTAATTTATTAA*TGCAAACAGTACCTA	ACTACCAAACCTGCAT*TAAAAATTTCGGTTG	ATTAA
del_50bp	cluster5454	15	3424	0.4362	2799 - 2799	2849 - 2849	50	del	2800	2849	50	ACTACCAAACCTGCAT*TAAAAATTTCGGTTG	CCCAACCTCCGAGCAG*TACATGCTAAGACTT	GCA
del_50bp	cluster55	16	3302	0.4822	648 - 648	698 - 698	50	del	649	698	50	ATCACCCCATAAACAA*ATAGGTTTGGTCCTA	GTAAGATTACACATGC*AAGCATCCCCGTTCC	CAA
del_50bp	cluster5656	19	3418	0.5528	2849 - 2849	2899 - 2899	50	del	2850	2899	50	CCCAACCTCCGAGCAG*TACATGCTAAGACTT	CTATACTCAATTGATC*CAATAACTTGACCAA	CA
del_50bp	cluster5757	19	3430	0.5509	2898 - 2898	2948 - 2948	50	del	2899	2948	50	ACTATACTCAATTGAT*CCAATAACTTGACCA	GGATAACAGCGCAATC*CTATTCTAGAGTCCA	ATCC
del_50bp	cluster5858	21	3448	0.6054	2948 - 2948	2998 - 2998	50	del	2949	2998	50	GGATAACAGCGCAATC*CTATTCTAGAGTCCA	GACCTCGATGTTGGAT*CAGGACATCCCGATG	ATC
del_50bp	cluster5959	25	3477	0.7139	2999 - 2999	3049 - 3049	50	del	3000	3049	50	ACCTCGATGTTGGATC*AGGACATCCCGATGG	TCGTTTGTTCAACGAT*TAAAGTCCTACGTGA	GAT
del_50bp	cluster6060	18	3228	0.5545	5999 - 5999	6049 - 6049	50	del	6000	6049	50	AGTCCTAGGCACAGCT*CTAAGCCTCCTTATT	CAGGCAACCTTCTAGG*TAACGACCACATCTA	NA
del_50bp	cluster6161	17	2869	0.5891	6049 - 6049	6099 - 6099	50	del	6050	6099	50	CAGGCAACCTTCTAGG*TAACGACCACATCTA	CATGCATTTGTAATAA*TCTTCTTCATAGTAA	TAA
del_50bp	cluster6362	18	2740	0.6526	6098 - 6098	6148 - 6148	50	del	6099	6148	50	CCATGCATTTGTAATA*ATCTTCTTCATAGTA	GCTTTGGCAACTGACT*AGTTCCCCTAATAAT	TA
del_50bp	cluster6463	21	2918	0.7145	6148 - 6148	6198 - 6198	50	del	6149	6198	50	GCTTTGGCAACTGACT*AGTTCCCCTAATAAT	TTTCCCCGCATAAACA*ACATAAGCTTCTGAC	AC
del_50bp	cluster66	24	3370	0.7071	699 - 699	749 - 749	50	del	700	749	50	TAAGATTACACATGCA*AGCATCCCCGTTCCA	CACCACGATCAAAAGG*AACAAGCATCAAGCA	AAG
del_50bp	cluster6665	14	3358	0.4152	6199 - 6199	6249 - 6249	50	del	6200	6249	50	TTCCCCGCATAAACAA*CATAAGCTTCTGACT	CTCCTGCTCGCATCTG*CTATAGTGGAGGCCG	NA
del_50bp	cluster6766	15	3418	0.4369	6249 - 6249	6299 - 6299	50	del	6250	6299	50	CTCCTGCTCGCATCTG*CTATAGTGGAGGCCG	AGTCTACCCTCCCTTA*GCAGGGAACTACTCC	GC
del_50bp	cluster6867	24	3424	0.6961	6299 - 6299	6349 - 6349	50	del	6300	6349	50	AGTCTACCCTCCCTTA*GCAGGGAACTACTCC	ACCTAACCATCTTCTC*CTTACACCTAGCAGG	CCTTA
del_50bp	cluster6968	24	3374	0.7063	6349 - 6349	6399 - 6399	50	del	6350	6399	50	ACCTAACCATCTTCTC*CTTACACCTAGCAGG	GCCATCAATTTCATCA*CAACAATTATCAATA	TC
del_50bp	cluster7069	12	3368	0.3550	6399 - 6399	6449 - 6449	50	del	6400	6449	50	GCCATCAATTTCATCA*CAACAATTATCAATA	CCAATACCAAACGCCC*CTCTTCGTCTGATCC	NA
del_50bp	cluster7170	11	3326	0.3296	6449 - 6449	6499 - 6499	50	del	6450	6499	50	CCAATACCAAACGCCC*CTCTTCGTCTGATCC	TACTTCTCCTATCTCT*CCCAGTCCTAGCTGC	CTCT
del_50bp	cluster7271	17	3350	0.5049	6499 - 6499	6549 - 6549	50	del	6500	6549	50	TACTTCTCCTATCTCT*CCCAGTCCTAGCTGC	ACAGACCGCAACCTCA*ACACCACCTTCTTCG	CTC
del_50bp	cluster7372	11	3326	0.3296	6548 - 6548	6598 - 6598	50	del	6549	6598	50	AACAGACCGCAACCTC*AACACCACCTTCTTC	ACCCCATTCTATACCA*ACACCTATTCTGATT	CAACACC
del_50bp	cluster7473	13	3342	0.3875	6599 - 6599	6649 - 6649	50	del	6600	6649	50	CCCCATTCTATACCAA*CACCTATTCTGATTT	ATATTCTTATCCTACC*AGGCTTCGGAATAAT	TACCA
del_50bp	cluster7574	35	3376	1.0261	6649 - 6649	6699 - 6699	50	del	6650	6699	50	ATATTCTTATCCTACC*AGGCTTCGGAATAAT	TACTCCGGAAAAAAAG*AACCATTTGGATACA	AG
del_50bp	cluster7676	15	3016	0.4949	6699 - 6699	6749 - 6749	50	del	6700	6749	50	TACTCCGGAAAAAAAG*AACCATTTGGATACA	GATATCAATTGGCTTC*CTAGGGTTTATCGTG	NA
del_50bp	cluster77	27	3386	0.7911	749 - 749	799 - 799	50	del	750	799	50	CACCACGATCAAAAGG*AACAAGCATCAAGCA	ACGCTTAGCCTAGCCA*CACCCCCACGGGAAA	NA
del_50bp	cluster7777	12	2572	0.4644	6749 - 6749	6799 - 6799	50	del	6750	6799	50	GATATCAATTGGCTTC*CTAGGGTTTATCGTG	CAGTAGGAATAGACGT*AGACACACGAGCATA	NA
del_50bp	cluster7879	13	2342	0.5520	6799 - 6799	6849 - 6849	50	del	6800	6849	50	CAGTAGGAATAGACGT*AGACACACGAGCATA	ATCATCGCTATCCCCA*CCGGCGTCAAAGTAT	NA
del_50bp	cluster8080	25	2812	0.8812	6849 - 6849	6899 - 6899	50	del	6850	6899	50	ATCATCGCTATCCCCA*CCGGCGTCAAAGTAT	CCACGGAAGCAATATG*AAATGATCTGCTGCA	NA
del_50bp	cluster8181	17	3277	0.5161	6899 - 6899	6949 - 6949	50	del	6900	6949	50	CCACGGAAGCAATATG*AAATGATCTGCTGCA	TCATCTTTCTTTTCAC*CGTAGGTGGCCTGAC	NA
del_50bp	cluster8282	17	2988	0.5657	6949 - 6949	6999 - 6999	50	del	6950	6999	50	TCATCTTTCTTTTCAC*CGTAGGTGGCCTGAC	TCATCACTAGACATCG*TACTACACGACACGT	CGTA
del_50bp	cluster8383	14	2610	0.5335	6999 - 6999	7049 - 7049	50	del	7000	7049	50	TCATCACTAGACATCG*TACTACACGACACGT	CCACTATGTCCTATCA*ATAGGAGCTGTATTT	ATC
del_50bp	cluster8484	18	2591	0.6899	7049 - 7049	7099 - 7099	50	del	7050	7099	50	CCACTATGTCCTATCA*ATAGGAGCTGTATTT	TTCACTGATTTCCCCT*ATTCTCAGGCTACAC	AT
del_50bp	cluster8586	15	3064	0.4872	7099 - 7099	7149 - 7149	50	del	7100	7149	50	TTCACTGATTTCCCCT*ATTCTCAGGCTACAC	AAAATCCATTTCACTA*TCATATTCATCGGCG	CTAT
del_50bp	cluster8687	15	3362	0.4442	7149 - 7149	7199 - 7199	50	del	7150	7199	50	AAAATCCATTTCACTA*TCATATTCATCGGCG	ACAACACTTTCTCGGC*CTATCCGGAATGCCC	CTATC
del_50bp	cluster8789	16	3394	0.4692	7198 - 7198	7248 - 7248	50	del	7199	7248	50	CACAACACTTTCTCGG*CCTATCCGGAATGCC	CCCGATGCATACACCA*CATGAAACATCCTAT	CC
del_50bp	cluster88	18	3379	0.5299	799 - 799	849 - 849	50	del	800	849	50	ACGCTTAGCCTAGCCA*CACCCCCACGGGAAA	GCAATAAACGAAAGTT*TAACTAAGCTATACT	NA
del_50bp	cluster8890	20	3413	0.5826	7249 - 7249	7299 - 7299	50	del	7250	7299	50	CCGATGCATACACCAC*ATGAAACATCCTATC	TCTCTAACAGCAGTAA*TATTAATAATTTTCA	AT
del_50bp	cluster8991	27	3270	0.8189	7299 - 7299	7349 - 7349	50	del	7300	7349	50	TCTCTAACAGCAGTAA*TATTAATAATTTTCA	TTCGAAGCGAAAAGTC*CTAATAGTAGAAGAA	NA
del_50bp	cluster9092	22	2838	0.7692	7348 - 7348	7398 - 7398	50	del	7349	7398	50	CTTCGAAGCGAAAAGT*CCTAATAGTAGAAGA	TGACTATATGGATGCC*CCCCACCCTACCACA	CC
del_50bp	cluster9193	17	2738	0.6171	7399 - 7399	7449 - 7449	50	del	7400	7449	50	GACTATATGGATGCCC*CCCACCCTACCACAC	ATAAAATCTAGACAAA*AAAGGAAGGAATCGA	NA
del_50bp	cluster9295	13	2963	0.4368	7449 - 7449	7499 - 7499	50	del	7450	7499	50	ATAAAATCTAGACAAA*AAAGGAAGGAATCGA	AAGCCAACCCCATGGC*CTCCATGACTTTTTC	NA
del_50bp	cluster9396	15	3362	0.4442	7499 - 7499	7549 - 7549	50	del	7500	7549	50	AAGCCAACCCCATGGC*CTCCATGACTTTTTC	CATTTCATAACTTTGT*CAAAGTTAAATTATA	NA
del_50bp	cluster9497	22	3438	0.6358	7549 - 7549	7599 - 7599	50	del	7550	7599	50	CATTTCATAACTTTGT*CAAAGTTAAATTATA	TAATGGCACATGCAGC*GCAAGTAGGTCTACA	NA
del_50bp	cluster9598	18	3414	0.5245	7599 - 7599	7649 - 7649	50	del	7600	7649	50	TAATGGCACATGCAGC*GCAAGTAGGTCTACA	ATAGAAGAGCTTATCA*CCTTTCATGATCACG	NA
del_50bp	cluster97100	17	3474	0.4870	7649 - 7649	7699 - 7699	50	del	7650	7699	50	ATAGAAGAGCTTATCA*CCTTTCATGATCACG	TATCTGCTTCCTAGTC*CTGTATGCCCTTTTC	CCT
del_50bp	cluster98101	8	3508	0.2275	7699 - 7699	7749 - 7749	50	del	7700	7749	50	TATCTGCTTCCTAGTC*CTGTATGCCCTTTTC	TAACTAATACTAACAT*CTCAGACGCTCAGGA	TC
del_50bp	cluster99	19	3356	0.5630	849 - 849	899 - 899	50	del	850	899	50	GCAATAAACGAAAGTT*TAACTAAGCTATACT	TTCGTGCCAGCCACCG*CGGTCACACGATTAA	NA
del_50bp	cluster99102	15	3442	0.4339	7749 - 7749	7799 - 7799	50	del	7750	7799	50	TAACTAATACTAACAT*CTCAGACGCTCAGGA	ATCCTGCCCGCCATCA*TCCTAGTCCTCATCG	CATC

## Sheet: 8. Low hetero. del_500
sample	cluster.id	alt.reads	ref.reads	heteroplasmy	del.start.range	del.end.range	del.size	final.event	final.start	final.end	final.size	seq1	seq2	seq
del_500bp	cluster1010	24	4434	0.5384	848 - 848	1348 - 1348	500	del	849	1348	500	AGCAATAAACGAAAGT*TTAACTAAGCTATAC	GGTGTAGCCCATGAGG*TGGCAAGAAATGGGC	AG
del_500bp	cluster10197	18	4450	0.4029	7699 - 7699	8199 - 8199	500	del	7700	8199	500	TATCTGCTTCCTAGTC*CTGTATGCCCTTTTC	GTGGAGCAAACCACAG*TTTCATGCCCATCGT	AGT
del_500bp	cluster10298	14	4157	0.3357	7749 - 7749	8249 - 8249	500	del	7750	8249	500	TAACTAATACTAACAT*CTCAGACGCTCAGGA	AAAATCTTTGAAATAG*GGCCCGTATTTACCC	NA
del_500bp	cluster10399	19	3890	0.4861	7799 - 7799	8299 - 8299	500	del	7800	8299	500	ATCCTGCCCGCCATCA*TCCTAGTCCTCATCG	CCTCTAGAGCCCACTG*TAAAGCTAACTTAGC	NA
del_500bp	cluster104100	21	4202	0.4973	7847 - 7847	8347 - 8347	500	del	7848	8347	500	ATCCTTTACATAACAG*ACGAGGTCAACGATC	AAGATTAAGAGAACCA*ACACCTCTTTACAGT	AACA
del_500bp	cluster105101	20	4402	0.4523	7898 - 7898	8398 - 8398	500	del	7899	8398	500	ATTGGCCACCAATGGT*ACTGAACCTACGAGT	TACCGTATGGCCCACC*ATAATTACCCCCATA	AC
del_500bp	cluster106102	20	4334	0.4593	7948 - 7948	8448 - 8448	500	del	7949	8448	500	AATCTTCAACTCCTAC*ATACTTCCCCCATTA	TCACCCAACTAAAAAT*ATTAAACACAAACTA	ATA
del_500bp	cluster107103	27	4373	0.6136	7999 - 7999	8499 - 8499	500	del	8000	8499	500	GCGACTCCTTGACGTT*GACAATCGAGTAGTA	AGCCCATAAAAATAAA*AAATTATAACAAACC	NA
del_500bp	cluster108104	26	4402	0.5872	8048 - 8048	8548 - 8548	500	del	8049	8548	500	ATTCGTATAATAATTA*CATCACAAGACGTCT	GAAAATCTGTTCGCTT*CATTCATTGCCCCCA	CAT
del_500bp	cluster109105	19	4372	0.4327	8099 - 8099	8599 - 8599	500	del	8100	8599	500	ACATTAGGCTTAAAAA*CAGATGCAATTCCCG	GCAGTACTGATCATTC*TATTTCCCCCTCTAT	NA
del_500bp	cluster11	14	4486	0.3111	499 - 499	999 - 999	500	del	500	999	500	ATCAATACAACCCCCG*CCCATCCTACCCAGC	CTGAGTTGTAAAAAAC*TCCAGTTGACACAAA	NA
del_500bp	cluster110107	35	4415	0.7865	8146 - 8146	8646 - 8646	500	del	8147	8646	500	CACTTTCACCGCTACA*CGACCGGGGGTATAC	ATATCTCATCAACAAC*CGACTAATCACCACC	CGAC
del_500bp	cluster1111	18	4418	0.4058	899 - 899	1399 - 1399	500	del	900	1399	500	TTCGTGCCAGCCACCG*CGGTCACACGATTAA	ACTACGATAGCCCTTA*TGAAACTTAAGGGTC	NA
del_500bp	cluster111108	26	4464	0.5791	8199 - 8199	8699 - 8699	500	del	8200	8699	500	GTGGAGCAAACCACAG*TTTCATGCCCATCGT	CCTCAAAACAAATGAT*AACCATACACAACAC	NA
del_500bp	cluster112109	9	4023	0.2232	8249 - 8249	8749 - 8749	500	del	8250	8749	500	AAAATCTTTGAAATAG*GGCCCGTATTTACCC	CTTATACTAGTATCCT*TAATCATTTTTATTG	TA
del_500bp	cluster113110	20	3696	0.5382	8299 - 8299	8799 - 8799	500	del	8300	8799	500	CCTCTAGAGCCCACTG*TAAAGCTAACTTAGC	ACTCCTGCCTCACTCA*TTTACACCAACCACC	NA
del_500bp	cluster115111	25	4220	0.5889	8349 - 8349	8849 - 8849	500	del	8350	8849	500	GATTAAGAGAACCAAC*ACCTCTTTACAGTGA	CCATGGCCATCCCCTT*ATGAGCGGGCACAGT	NA
del_500bp	cluster116112	20	4460	0.4464	8399 - 8399	8899 - 8899	500	del	8400	8899	500	ACCGTATGGCCCACCA*TAATTACCCCCATAC	AAGATTAAAAATGCCC*TAGCCCACTTCTTAC	CC
del_500bp	cluster118114	12	4378	0.2733	8447 - 8447	8947 - 8947	500	del	8448	8947	500	ATCACCCAACTAAAAA*TATTAAACACAAACT	CCCCTTATCCCCATAC*TAGTTATTATCGAAA	ATA
del_500bp	cluster119115	19	4338	0.4361	8499 - 8499	8999 - 8999	500	del	8500	8999	500	AGCCCATAAAAATAAA*AAATTATAACAAACC	CAATAGCCCTGGCCGT*ACGCCTAACCGCTAA	NA
del_500bp	cluster121117	18	4400	0.4074	8549 - 8549	9049 - 9049	500	del	8550	9049	500	AAAATCTGTTCGCTTC*ATTCATTGCCCCCAC	CTCATGCACCTAATTG*GAAGCGCCACCCTAG	ATT
del_500bp	cluster1212	20	4363	0.4563	949 - 949	1449 - 1449	500	del	950	1449	500	GCGTAAAGAGTGTTTT*AGATCACCCCCTCCC	AACTAAGAGTAGAGTG*CTTAGTTGAACAGGG	NA
del_500bp	cluster122118	17	4423	0.3829	8597 - 8597	9097 - 9097	500	del	8598	9097	500	CCGCAGTACTGATCAT*TCTATTTCCCCCTCT	CTTCCCTCTACACTTA*TCATCTTCACAATTC	ATCAT
del_500bp	cluster123119	18	4360	0.4111	8649 - 8649	9149 - 9149	500	del	8650	9149	500	TCTCATCAACAACCGA*CTAATCACCACCCAA	AAATCGCTGTCGCCTT*AATCCAAGCCTACGT	CT
del_500bp	cluster124120	32	4400	0.7220	8699 - 8699	9199 - 9199	500	del	8700	9199	500	CCTCAAAACAAATGAT*AACCATACACAACAC	CTCTACCTGCACGACA*ACACATAATGACCCA	AAC
del_500bp	cluster125121	23	4269	0.5359	8749 - 8749	9249 - 9249	500	del	8750	9249	500	CTTATACTAGTATCCT*TAATCATTTTTATTG	ATAGTAAAACCCAGCC*CATGACCCCTAACAG	CC
del_500bp	cluster126122	18	4280	0.4188	8798 - 8798	9298 - 9298	500	del	8799	9298	500	GACTCCTGCCTCACTC*ATTTACACCAACCAC	TAATGACCTCCGGCCT*AGCCATGTGATTTCA	CT
del_500bp	cluster127123	25	4450	0.5587	8848 - 8848	9348 - 9348	500	del	8849	9348	500	GCCATGGCCATCCCCT*TATGAGCGGGCACAG	CTCATACTAGGCCTAC*TAACCAACACACTAA	CT
del_500bp	cluster128124	22	4445	0.4925	8899 - 8899	9399 - 9399	500	del	8900	9399	500	AAGATTAAAAATGCCC*TAGCCCACTTCTTAC	GATGTAACACGAGAAA*GCACATACCAAGGCC	NA
del_500bp	cluster129125	20	4408	0.4517	8949 - 8949	9449 - 9449	500	del	8950	9449	500	CCTTATCCCCATACTA*GTTATTATCGAAACC	AAAAGGCCTTCGATAC*GGGATAATCCTATTT	TA
del_500bp	cluster130126	19	4384	0.4315	8998 - 8998	9498 - 9498	500	del	8999	9498	500	CCAATAGCCCTGGCCG*TACGCCTAACCGCTA	TTCTTCGCAGGATTTT*TCTGAGCCTTTTACC	NA
del_500bp	cluster131127	14	4483	0.3113	9049 - 9049	9549 - 9549	500	del	9050	9549	500	CTCATGCACCTAATTG*GAAGCGCCACCCTAG	CCCCAATTAGGAGGGC*ACTGGCCCCCAACAG	GG
del_500bp	cluster1313	23	4285	0.5339	999 - 999	1499 - 1499	500	del	1000	1499	500	CTGAGTTGTAAAAAAC*TCCAGTTGACACAAA	CGCCCGTCACCCTCCT*CAAGTATACTTCAAA	CTCC
del_500bp	cluster132128	19	4443	0.4258	9097 - 9097	9597 - 9597	500	del	9098	9597	500	CTTCCCTCTACACTTA*TCATCTTCACAATTC	CCCCTAGAAGTCCCAC*TCCTAAACACATCCG	TC
del_500bp	cluster134129	16	4432	0.3597	9149 - 9149	9649 - 9649	500	del	9150	9649	500	AAATCGCTGTCGCCTT*AATCCAAGCCTACGT	CAATCACCTGAGCTCA*CCATAGTCTAATAGA	NA
del_500bp	cluster135130	16	4456	0.3578	9198 - 9198	9698 - 9698	500	del	9199	9698	500	CCTCTACCTGCACGAC*AACACATAATGACCC	AATTCAAGCACTGCTT*ATTACAATTTTACTG	NA
del_500bp	cluster136131	28	4392	0.6335	9248 - 9248	9748 - 9748	500	del	9249	9748	500	TATAGTAAAACCCAGC*CCATGACCCCTAACA	TACAAGCCTCAGAGTA*CTTCGAGTCTCCCTT	NA
del_500bp	cluster137132	13	4436	0.2922	9299 - 9299	9799 - 9799	500	del	9300	9799	500	AATGACCTCCGGCCTA*GCCATGTGATTTCAC	ACGGCTCAACATTTTT*TGTAGCCACAGGCTT	NA
del_500bp	cluster138133	17	4468	0.3790	9349 - 9349	9849 - 9849	500	del	9350	9849	500	TCATACTAGGCCTACT*AACCAACACACTAAC	ATTGGCTCAACTTTCC*TCACTATCTGCTTCA	CT
del_500bp	cluster139134	19	4386	0.4313	9399 - 9399	9899 - 9899	500	del	9400	9899	500	GATGTAACACGAGAAA*GCACATACCAAGGCC	CTTTACATCCAAACAT*CACTTTGGCTTCGAA	NA
del_500bp	cluster140136	16	4329	0.3682	9449 - 9449	9949 - 9949	500	del	9450	9949	500	AAAAGGCCTTCGATAC*GGGATAATCCTATTT	ATTTTGTAGATGTGGT*TTGACTATTTCTGTA	GG
del_500bp	cluster141137	21	4398	0.4752	9499 - 9499	9999 - 9999	500	del	9500	9999	500	TCTTCGCAGGATTTTT*CTGAGCCTTTTACCA	GGGTCTTACTCTTTTA*GTATAAATAGTACCG	TTTT
del_500bp	cluster1415	21	4210	0.4963	1049 - 1049	1549 - 1549	500	del	1050	1549	500	TTAACATATCTGAACA*CACAATAGCTAAGAC	CTACGCATTTATATAG*AGGAGACAAGTCGTA	NA
del_500bp	cluster142138	17	4445	0.3810	9549 - 9549	10049 - 10049	500	del	9550	10049	500	CCCCAATTAGGAGGGC*ACTGGCCCCCAACAG	TTTTGACAACATTCAA*AAAAGAGTAATAAAC	CA
del_500bp	cluster144139	27	4355	0.6162	9598 - 9598	10098 - 10098	500	del	9599	10098	500	CCCTAGAAGTCCCACT*CCTAAACACATCCGT	ATCAACACCCTCCTAG*CCTTACTACTAATAA	CTCCTA
del_500bp	cluster145140	26	4398	0.5877	9647 - 9647	10147 - 10147	500	del	9648	10147	500	ATCAATCACCTGAGCT*CACCATAGTCTAATA	CACAACTCAACGGCTA*CATAGAAAAATCCAC	GCT
del_500bp	cluster146141	18	4412	0.4063	9699 - 9699	10199 - 10199	500	del	9700	10199	500	ATTCAAGCACTGCTTA*TTACAATTTTACTGG	CCCTATATCCCCCGCC*CGCGTCCCTTTCTCC	NA
del_500bp	cluster147142	19	4389	0.4310	9749 - 9749	10249 - 10249	500	del	9750	10249	500	ACAAGCCTCAGAGTAC*TTCGAGTCTCCCTTC	CTATTACCTTCTTATT*ATTTGATCTAGAAAT	TA
del_500bp	cluster148143	19	4359	0.4340	9799 - 9799	10299 - 10299	500	del	9800	10299	500	ACGGCTCAACATTTTT*TGTAGCCACAGGCTT	CCATGAGCCCTACAAA*CAACTAACCTGCCAC	NA
del_500bp	cluster149144	19	4405	0.4295	9848 - 9848	10348 - 10348	500	del	9849	10348	500	TATTGGCTCAACTTTC*CTCACTATCTGCTTC	TCTTATTAATCATCAT*CCTAGCCCTAAGTCT	TCCT
del_500bp	cluster150145	15	4399	0.3398	9899 - 9899	10399 - 10399	500	del	9900	10399	500	CTTTACATCCAAACAT*CACTTTGGCTTCGAA	AAGGATTAGACTGAAC*CGAATTGGTATATAG	NA
del_500bp	cluster151146	21	4315	0.4843	9948 - 9948	10448 - 10448	500	del	9949	10448	500	CATTTTGTAGATGTGG*TTTGACTATTTCTGT	TTTCGACTCATTAAAT*TATGATAATCATATT	TT
del_500bp	cluster1516	18	3854	0.4649	1099 - 1099	1599 - 1599	500	del	1100	1599	500	CCCACTATGCTTAGCC*CTAAACCTCAACAGT	AAGTGCACTTGGACGA*ACCAGAGTGTAGCTT	NA
del_500bp	cluster152147	18	4328	0.4142	9997 - 9997	10497 - 10497	500	del	9998	10497	500	GAGGGTCTTACTCTTT*TAGTATAAATAGTAC	TACATAAATATTATAC*TAGCATTTACCATCT	TAG
del_500bp	cluster153148	13	4378	0.2961	10049 - 10049	10549 - 10549	500	del	10050	10549	500	TTTTGACAACATTCAA*AAAAGAGTAATAAAC	ATCGCTCACACCTCAT*ATCCTCCCTACTATG	TCA
del_500bp	cluster155149	25	4374	0.5683	10099 - 10099	10599 - 10599	500	del	10100	10599	500	TCAACACCCTCCTAGC*CTTACTACTAATAAT	TCGCTGTTCATTATAG*CTACTCTCATAACCC	TAGC
del_500bp	cluster156150	18	4335	0.4135	10149 - 10149	10649 - 10649	500	del	10150	10649	500	CAACTCAACGGCTACA*TAGAAAAATCCACCC	AGCCAATATTGTGCCT*ATTGCCATACTAGTC	AT
del_500bp	cluster157151	21	4308	0.4851	10199 - 10199	10699 - 10699	500	del	10200	10699	500	CCCTATATCCCCCGCC*CGCGTCCCTTTCTCC	CGGTGGGCCTAGCCCT*ACTAGTCTCAATCTC	GCCC
del_500bp	cluster158152	34	4382	0.7699	10249 - 10249	10749 - 10749	500	del	10250	10749	500	CTATTACCTTCTTATT*ATTTGATCTAGAAAT	TACGTACATAACCTAA*ACCTACTCCAATGCT	TA
del_500bp	cluster159153	30	4397	0.6777	10299 - 10299	10799 - 10799	500	del	10300	10799	500	CCATGAGCCCTACAAA*CAACTAACCTGCCAC	ATTATATTACTACCAC*TGACATGACTTTCCA	AC
del_500bp	cluster160154	20	4352	0.4575	10348 - 10348	10848 - 10848	500	del	10349	10848	500	TCTTATTAATCATCAT*CCTAGCCCTAAGTCT	TCAACACAACCACCCA*CAGCCTAATTATTAG	CA
del_500bp	cluster161155	12	4352	0.2750	10399 - 10399	10899 - 10899	500	del	10400	10899	500	AAGGATTAGACTGAAC*CGAATTGGTATATAG	TTAACCAAATCAACAA*CAACCTATTTAGCTG	AAC
del_500bp	cluster1617	21	3621	0.5766	1149 - 1149	1649 - 1649	500	del	1150	1649	500	GCCAGAACACTACGAG*CCACAGCTTAAAACT	ACACTTAGGAGATTTC*AACTTAACTTGACCG	NA
del_500bp	cluster163157	19	4348	0.4351	10449 - 10449	10949 - 10949	500	del	10450	10949	500	TTCGACTCATTAAATT*ATGATAATCATATTT	GACCCCCTAACAACCC*CCCTCCTAATACTAA	NA
del_500bp	cluster164158	16	4276	0.3728	10499 - 10499	10999 - 10999	500	del	10500	10999	500	CATAAATATTATACTA*GCATTTACCATCTCA	CACAATCATGGCAAGC*CAACGCCACTTATCC	AGC
del_500bp	cluster165159	14	4362	0.3199	10549 - 10549	11049 - 11049	500	del	10550	11049	500	ATCGCTCACACCTCAT*ATCCTCCCTACTATG	AAAAACTCTACCTCTC*TATACTAATCTCCCT	TAT
del_500bp	cluster166160	9	4460	0.2014	10597 - 10597	11097 - 11097	500	del	10598	11097	500	TATCGCTGTTCATTAT*AGCTACTCTCATAAC	TAACATTCACAGCCAC*AGAACTAATCATATT	AG
del_500bp	cluster167161	19	4396	0.4304	10649 - 10649	11149 - 11149	500	del	10650	11149	500	AGCCAATATTGTGCCT*ATTGCCATACTAGTC	ACTTATCCCCACCTTG*GCTATCATCACCCGA	NA
del_500bp	cluster169162	24	4340	0.5500	10699 - 10699	11199 - 11199	500	del	10700	11199	500	CGGTGGGCCTAGCCCT*ACTAGTCTCAATCTC	GCCTGAACGCAGGCAC*ATACTTCCTATTCTA	AC
del_500bp	cluster170163	14	4342	0.3214	10749 - 10749	11249 - 11249	500	del	10750	11249	500	TACGTACATAACCTAA*ACCTACTCCAATGCT	CCCCTACTCATCGCAC*TAATTTACACTCACA	CTAA
del_500bp	cluster171164	21	4333	0.4823	10799 - 10799	11299 - 11299	500	del	10800	11299	500	ATTATATTACTACCAC*TGACATGACTTTCCA	CATTCTACTACTCACT*CTCACTGCCCAAGAA	CACT
del_500bp	cluster1718	25	3886	0.6392	1199 - 1199	1699 - 1699	500	del	1200	1699	500	TCATATCCCTCTAGAG*GAGCCTGTTCTGTAA	CCAAACCCACTCCACC*TTACTACCAGACAAC	NA
del_500bp	cluster172165	22	4345	0.5038	10849 - 10849	11349 - 11349	500	del	10850	11349	500	CAACACAACCACCCAC*AGCCTAATTATTAGC	ACAACTTAATATGACT*AGCTTACACAATAGC	AGC
del_500bp	cluster173166	10	4343	0.2297	10899 - 10899	11399 - 11399	500	del	10900	11399	500	TTAACCAAATCAACAA*CAACCTATTTAGCTG	CTTTACGGACTCCACT*TATGACTCCCTAAAG	AC
del_500bp	cluster174167	16	4372	0.3646	10949 - 10949	11449 - 11449	500	del	10950	11449	500	GACCCCCTAACAACCC*CCCTCCTAATACTAA	CGCTGGGTCAATAGTA*CTTGCCGCAGTACTC	NA
del_500bp	cluster175168	16	4358	0.3658	10998 - 10998	11498 - 11498	500	del	10999	11498	500	TCACAATCATGGCAAG*CCAACGCCACTTATC	GGTATAATACGCCTCA*CACTCATTCTCAACC	NA
del_500bp	cluster176169	23	4400	0.5200	11048 - 11048	11548 - 11548	500	del	11049	11548	500	AAAAAACTCTACCTCT*CTATACTAATCTCCC	CTACCCCTTCCTTGTA*CTATCCCTATGAGGC	CTAT
del_500bp	cluster177170	17	4406	0.3844	11099 - 11099	11599 - 11599	500	del	11100	11599	500	ACATTCACAGCCACAG*AACTAATCATATTTT	CTGCCTACGACAAACA*GACCTAAAATCGCTC	ACAGA
del_500bp	cluster178171	20	4362	0.4564	11149 - 11149	11649 - 11649	500	del	11150	11649	500	ACTTATCCCCACCTTG*GCTATCATCACCCGA	GCCACATAGCCCTCGT*AGTAACAGCCATTCT	NA
del_500bp	cluster179172	20	4328	0.4600	11199 - 11199	11699 - 11699	500	del	11200	11699	500	GCCTGAACGCAGGCAC*ATACTTCCTATTCTA	TTCACCGGCGCAGTCA*TTCTCATAATCGCCC	CAT
del_500bp	cluster180174	21	4350	0.4804	11249 - 11249	11749 - 11749	500	del	11250	11749	500	CCCCTACTCATCGCAC*TAATTTACACTCACA	ACTATTCTGCCTAGCA*AACTCAAACTACGAA	GCA
del_500bp	cluster181175	23	4323	0.5292	11299 - 11299	11799 - 11799	500	del	11300	11799	500	CATTCTACTACTCACT*CTCACTGCCCAAGAA	TAATCCTCTCTCAAGG*ACTTCAAACTCTACT	ACT
del_500bp	cluster1819	15	4230	0.3534	1249 - 1249	1749 - 1749	500	del	1250	1749	500	CTCACCACCTCTTGCT*CAGCCTATATACCGC	CAAATAAAGTATAGGC*GATAGAAATTGAAAC	GC
del_500bp	cluster182176	19	4332	0.4367	11349 - 11349	11849 - 11849	500	del	11350	11849	500	ACAACTTAATATGACT*AGCTTACACAATAGC	TGACTTCTAGCAAGCC*TCGCTAACCTCGCCT	AGC
del_500bp	cluster183177	18	4396	0.4078	11397 - 11397	11897 - 11897	500	del	11398	11897	500	CTCTTTACGGACTCCA*CTTATGACTCCCTAA	CTACTGGGAGAACTCT*CTGTGCTAGTAACCA	CT
del_500bp	cluster184178	13	4376	0.2962	11449 - 11449	11949 - 11949	500	del	11450	11949	500	CGCTGGGTCAATAGTA*CTTGCCGCAGTACTC	CTCTCCTACTTACAGG*ACTCAACATACTAGT	ACT
del_500bp	cluster186180	17	4396	0.3852	11499 - 11499	11999 - 11999	500	del	11500	11999	500	GTATAATACGCCTCAC*ACTCATTCTCAACCC	TACATATTTACCACAA*CACAATGGGGCTCAC	CACA
del_500bp	cluster187181	22	4448	0.4922	11548 - 11548	12048 - 12048	500	del	11549	12048	500	CTACCCCTTCCTTGTA*CTATCCCTATGAGGC	ACATAAAACCCTCATT*CACACGAGAAAACAC	NA
del_500bp	cluster188182	18	4382	0.4091	11599 - 11599	12099 - 12099	500	del	11600	12099	500	CTGCCTACGACAAACA*GACCTAAAATCGCTC	CCCCCATTCTCCTCCT*ATCCCTCAACCCCGA	NA
del_500bp	cluster190183	16	4313	0.3696	11648 - 11648	12148 - 12148	500	del	11649	12148	500	AGCCACATAGCCCTCG*TAGTAACAGCCATTC	CTCTTGTAAATATAGT*TTAACCAAAACATCA	TAGT
del_500bp	cluster191184	22	4350	0.5032	11699 - 11699	12199 - 12199	500	del	11700	12199	500	TTCACCGGCGCAGTCA*TTCTCATAATCGCCC	AGGCTTACGACCCCTT*ATTTACCGAGAAAGC	ATT
del_500bp	cluster1920	20	4318	0.4610	1299 - 1299	1799 - 1799	500	del	1300	1799	500	TGAAGGCTACAAAGTA*AGCGCAAGTACCCAC	ACCGCAAGGGAAAGAT*GAAAAATTATAACCA	NA
del_500bp	cluster192185	17	4412	0.3838	11748 - 11748	12248 - 12248	500	del	11749	12248	500	TACTATTCTGCCTAGC*AAACTCAAACTACGA	CATGCCCCCATGTCTA*ACAACATGGCTTTCT	AA
del_500bp	cluster194187	19	4392	0.4307	11799 - 11799	12299 - 12299	500	del	11800	12299	500	TAATCCTCTCTCAAGG*ACTTCAAACTCTACT	CTATCCATTGGTCTTA*GGCCCCAAAAATTTT	AGG
del_500bp	cluster195188	20	4365	0.4561	11849 - 11849	12349 - 12349	500	del	11850	12349	500	TGACTTCTAGCAAGCC*TCGCTAACCTCGCCT	GTAATAACCATGCACA*CTACTATAACCACCC	CT
del_500bp	cluster196189	16	4398	0.3625	11899 - 11899	12399 - 12399	500	del	11900	12399	500	ACTGGGAGAACTCTCT*GTGCTAGTAACCACG	TCCCCCCATCCTTACC*ACCCTCGTTAACCCT	NA
del_500bp	cluster197190	13	4440	0.2919	11949 - 11949	12449 - 12449	500	del	11950	12449	500	CTCTCCTACTTACAGG*ACTCAACATACTAGT	CCCATTATGTAAAATC*CATTGTCGCATCCAC	NA
del_500bp	cluster198191	15	4446	0.3362	11998 - 11998	12498 - 12498	500	del	11999	12498	500	CTACATATTTACCACA*ACACAATGGGGCTCA	CCCCACAACAATATTC*ATGTGCCTAGACCAA	CA
del_500bp	cluster200193	27	4404	0.6093	12048 - 12048	12548 - 12548	500	del	12049	12548	500	ACATAAAACCCTCATT*CACACGAGAAAACAC	GACACTGAGCCACAAC*CCAAACAACCCAGCT	NA
del_500bp	cluster201195	24	4362	0.5472	12098 - 12098	12598 - 12598	500	del	12099	12598	500	TCCCCCATTCTCCTCC*TATCCCTCAACCCCG	GACTACTTCTCCATAA*TATTCATCCCTGTAG	TAT
del_500bp	cluster2021	25	4354	0.5709	1349 - 1349	1849 - 1849	500	del	1350	1849	500	GTGTAGCCCATGAGGT*GGCAAGAAATGGGCT	TAACCCCTATACCTTC*TGCATAATGAATTAA	TG
del_500bp	cluster202196	19	4330	0.4369	12149 - 12149	12649 - 12649	500	del	12150	12649	500	TCTTGTAAATATAGTT*TAACCAAAACATCAG	ATCATAGAATTCTCAC*TGTGATATATAAACT	NA
del_500bp	cluster203197	16	4338	0.3675	12199 - 12199	12699 - 12699	500	del	12200	12699	500	AGGCTTACGACCCCTT*ATTTACCGAGAAAGC	GTTCTTCAAATATCTA*CTCATCTTCCTAATT	CT
del_500bp	cluster204198	21	4398	0.4752	12249 - 12249	12749 - 12749	500	del	12250	12749	500	ATGCCCCCATGTCTAA*CAACATGGCTTTCTC	CCGCTAACAACCTATT*CCAACTGTTCATCGG	NA
del_500bp	cluster206200	18	4374	0.4098	12298 - 12298	12798 - 12798	500	del	12299	12798	500	GCTATCCATTGGTCTT*AGGCCCCAAAAATTT	TATATCCTTCTTGCTC*ATCAGTTGATGATAC	CT
del_500bp	cluster207201	15	4400	0.3398	12347 - 12347	12847 - 12847	500	del	12348	12847	500	AAGTAATAACCATGCA*CACTACTATAACCAC	ACAGCAGCCATTCAAG*CAATCCTATACAACC	GCA
del_500bp	cluster209203	18	4464	0.4016	12399 - 12399	12899 - 12899	500	del	12400	12899	500	TCCCCCCATCCTTACC*ACCCTCGTTAACCCT	TCCTCGCCTTAGCATG*ATTTATCCTACACTC	NA
del_500bp	cluster211205	19	4522	0.4184	12449 - 12449	12949 - 12949	500	del	12450	12949	500	CCCATTATGTAAAATC*CATTGTCGCATCCAC	CAAATAGCCCTTCTAA*ACGCTAATCCAAGCC	NA
del_500bp	cluster2122	13	4379	0.2960	1399 - 1399	1899 - 1899	500	del	1400	1899	500	ACTACGATAGCCCTTA*TGAAACTTAAGGGTC	GAGAGCCAAAGCTAAG*ACCCCCGAAACCAGA	NA
del_500bp	cluster213207	21	4470	0.4676	12497 - 12497	12997 - 12997	500	del	12498	12997	500	TCCCCACAACAATATT*CATGTGCCTAGACCA	CTCCTCCTAGCAGCAG*CAGGCAAATCAGCCC	CA
del_500bp	cluster214208	27	4370	0.6141	12549 - 12549	13049 - 13049	500	del	12550	13049	500	ACACTGAGCCACAACC*CAAACAACCCAGCTC	TCCCCTCAGCCATAGA*AGGCCCCACCCCAGT	NA
del_500bp	cluster216210	25	4364	0.5696	12599 - 12599	13099 - 13099	500	del	12600	13099	500	ACTACTTCTCCATAAT*ATTCATCCCTGTAGC	AGCACTATAGTTGTAG*CAGGAATCTTCTTAC	TA
del_500bp	cluster217211	26	4402	0.5872	12649 - 12649	13149 - 13149	500	del	12650	13149	500	ATCATAGAATTCTCAC*TGTGATATATAAACT	AGCAGAAAATAGCCCA*CTAATCCAAACTCTA	CACT
del_500bp	cluster22	17	4378	0.3868	549 - 549	1049 - 1049	500	del	550	1049	500	CCCCATACCCCGAACC*AACCAAACCCCAAAG	TTAACATATCTGAACA*CACAATAGCTAAGAC	GAAC
del_500bp	cluster220213	12	4391	0.2725	12699 - 12699	13199 - 13199	500	del	12700	13199	500	GTTCTTCAAATATCTA*CTCATCTTCCTAATT	TCACCACTCTGTTCGC*AGCAGTCTGCGCCCT	NA
del_500bp	cluster221214	21	4400	0.4750	12748 - 12748	13248 - 13248	500	del	12749	13248	500	ACCGCTAACAACCTAT*TCCAACTGTTCATCG	AAAAATCGTAGCCTTC*TCCACTTCAAGTCAA	TCCA
del_500bp	cluster222215	21	4378	0.4774	12798 - 12798	13298 - 13298	500	del	12799	13298	500	TATATCCTTCTTGCTC*ATCAGTTGATGATAC	CAATCGGCATCAACCA*ACCACACCTAGCATT	CA
del_500bp	cluster2223	27	4423	0.6067	1448 - 1448	1948 - 1948	500	del	1449	1948	500	AAACTAAGAGTAGAGT*GCTTAGTTGAACAGG	CTAAAAGAGCACACCC*GTCTATGTAGCAAAA	GT
del_500bp	cluster223216	19	4370	0.4329	12849 - 12849	13349 - 13349	500	del	12850	13349	500	AGCAGCCATTCAAGCA*ATCCTATACAACCGT	CCTTCTTCAAAGCCAT*ACTATTTATGTGCTC	CA
del_500bp	cluster224217	16	4425	0.3603	12898 - 12898	13398 - 13398	500	del	12899	13398	500	ATCCTCGCCTTAGCAT*GATTTATCCTACACT	CCTTAACAATGAACAA*GATATTCGAAAAATA	GAT
del_500bp	cluster225218	18	4458	0.4021	12949 - 12949	13449 - 13449	500	del	12950	13449	500	CAAATAGCCCTTCTAA*ACGCTAATCCAAGCC	ACCTCTCACTTCAACC*TCCCTCACCATTGGC	AAC
del_500bp	cluster226219	21	4417	0.4732	12999 - 12999	13499 - 13499	500	del	13000	13499	500	CCTCCTAGCAGCAGCA*GGCAAATCAGCCCAA	TACCTTTCCTCACAGG*TTTCTACTCCAAAGA	CAGG
del_500bp	cluster227220	21	4370	0.4783	13048 - 13048	13548 - 13548	500	del	13049	13548	500	CTCCCCTCAGCCATAG*AAGGCCCCACCCCAG	AAACATATCATACACA*AACGCCTGAGCCCTA	AA
del_500bp	cluster228221	16	4422	0.3605	13099 - 13099	13599 - 13599	500	del	13100	13599	500	AGCACTATAGTTGTAG*CAGGAATCTTCTTAC	CTCCCTGACAAGCGCC*TATAGCACTCGAATA	TA
del_500bp	cluster229222	16	4530	0.3520	13149 - 13149	13649 - 13649	500	del	13150	13649	500	AGCAGAAAATAGCCCA*CTAATCCAAACTCTA	GTCAACCTCGCTTCCC*CACCCTTACTAACAT	CCCAC
del_500bp	cluster231223	15	4542	0.3292	13199 - 13199	13699 - 13699	500	del	13200	13699	500	TCACCACTCTGTTCGC*AGCAGTCTGCGCCCT	CTACTAAACCCCATTA*AACGCCTGGCAGCCG	NA
del_500bp	cluster2324	18	4384	0.4089	1499 - 1499	1999 - 1999	500	del	1500	1999	500	CGCCCGTCACCCTCCT*CAAGTATACTTCAAA	AGAGGCGACAAACCTA*CCGAGCCTGGTGATA	CCT
del_500bp	cluster234225	18	4485	0.3997	13249 - 13249	13749 - 13749	500	del	13250	13749	500	AAAATCGTAGCCTTCT*CCACTTCAAGTCAAC	TCTCATTACTAACAAC*ATTTCCCCCGCATCC	NA
del_500bp	cluster235226	13	4420	0.2933	13299 - 13299	13799 - 13799	500	del	13300	13799	500	AATCGGCATCAACCAA*CCACACCTAGCATTC	CCCTCTACCTAAAACT*CACAGCCCTCGCTGT	AAC
del_500bp	cluster236227	24	4432	0.5386	13349 - 13349	13849 - 13849	500	del	13350	13849	500	CCTTCTTCAAAGCCAT*ACTATTTATGTGCTC	ACAGCCCTAGACCTCA*ACTACCTAACCAACA	ACTA
del_500bp	cluster238228	26	4500	0.5745	13399 - 13399	13899 - 13899	500	del	13400	13899	500	CTTAACAATGAACAAG*ATATTCGAAAAATAG	ACTATGCACATTTTAT*TTCTCCAACATACTC	AT
del_500bp	cluster2526	19	4406	0.4294	1549 - 1549	2049 - 2049	500	del	1550	2049	500	CTACGCATTTATATAG*AGGAGACAAGTCGTA	ATCTTAGTTCAACTTT*AAATTTGCCCACAGA	TA
del_500bp	cluster2627	22	4446	0.4924	1599 - 1599	2099 - 2099	500	del	1600	2099	500	AAGTGCACTTGGACGA*ACCAGAGTGTAGCTT	AAATTTAACTGTTAGT*CCAAAGAGGAACAGC	NA
del_500bp	cluster2728	29	4390	0.6563	1649 - 1649	2149 - 2149	500	del	1650	2149	500	ACACTTAGGAGATTTC*AACTTAACTTGACCG	AACCTTGTAGAGAGAG*TAAAAAATTTAACAC	NA
del_500bp	cluster2829	17	4408	0.3842	1699 - 1699	2199 - 2199	500	del	1700	2199	500	CCAAACCCACTCCACC*TTACTACCAGACAAC	AGCCACCAATTAAGAA*AGCGTTCAAGCTCAA	NA
del_500bp	cluster2930	28	4395	0.6331	1749 - 1749	2249 - 2249	500	del	1750	2249	500	CAAATAAAGTATAGGC*GATAGAAATTGAAAC	CCCAAACATATAACTG*AACTCCTCACACCCA	GA
del_500bp	cluster3032	20	4351	0.4576	1797 - 1797	2297 - 2297	500	del	1798	2297	500	GTACCGCAAGGGAAAG*ATGAAAAATTATAAC	CCCTATAGAAGAACTA*ATGTTAGTATAAGTA	ATG
del_500bp	cluster3133	22	4332	0.5053	1849 - 1849	2349 - 2349	500	del	1850	2349	500	TAACCCCTATACCTTC*TGCATAATGAATTAA	CATAAGCCTGCGTCAG*ATTAAAACACTGAAC	NA
del_500bp	cluster3234	26	4391	0.5886	1899 - 1899	2399 - 2399	500	del	1900	2399	500	GAGAGCCAAAGCTAAG*ACCCCCGAAACCAGA	ATCTACAATCAACCAA*CAAGTCATTATTACC	AA
del_500bp	cluster33	15	3938	0.3795	599 - 599	1099 - 1099	500	del	600	1099	500	TAGCTTACCTCCTCAA*AGCAATACACTGAAA	CCCACTATGCTTAGCC*CTAAACCTCAACAGT	AGC
del_500bp	cluster3335	21	4488	0.4657	1948 - 1948	2448 - 2448	500	del	1949	2448	500	CTAAAAGAGCACACCC*GTCTATGTAGCAAAA	CAGGCATGCTCATAAG*GAAAGGTTAAAAAAA	NA
del_500bp	cluster3436	16	4419	0.3608	1999 - 1999	2499 - 2499	500	del	2000	2499	500	AGAGGCGACAAACCTA*CCGAGCCTGGTGATA	CTTACCCCGCCTGTTT*ACCAAAAACATCACC	TACC
del_500bp	cluster3537	10	4380	0.2278	2049 - 2049	2549 - 2549	500	del	2050	2549	500	ATCTTAGTTCAACTTT*AAATTTGCCCACAGA	GAGGCACCGCCTGCCC*AGTGACACATGTTTA	NA
del_500bp	cluster3638	12	4384	0.2730	2098 - 2098	2598 - 2598	500	del	2099	2598	500	TAAATTTAACTGTTAG*TCCAAAGAGGAACAG	CCGTGCAAAGGTAGCA*TAATCACTTGTTCCT	TA
del_500bp	cluster3739	21	4362	0.4791	2149 - 2149	2649 - 2649	500	del	2150	2649	500	AACCTTGTAGAGAGAG*TAAAAAATTTAACAC	TGGCTCCACGAGGGTT*CAGCTGTCTCTTACT	GT
del_500bp	cluster3840	15	4428	0.3376	2199 - 2199	2699 - 2699	500	del	2200	2699	500	AGCCACCAATTAAGAA*AGCGTTCAAGCTCAA	CTGCCCGTGAAGAGGC*GGGCATAACACAGCA	NA
del_500bp	cluster3942	22	4450	0.4919	2249 - 2249	2749 - 2749	500	del	2250	2749	500	CCCAAACATATAACTG*AACTCCTCACACCCA	AGCTTTAATTTATTAA*TGCAAACAGTACCTA	TG
del_500bp	cluster4144	17	4434	0.3819	2297 - 2297	2797 - 2797	500	del	2298	2797	500	CCCTATAGAAGAACTA*ATGTTAGTATAAGTA	AAACTACCAAACCTGC*ATTAAAAATTTCGGT	AT
del_500bp	cluster4345	16	4402	0.3622	2346 - 2346	2846 - 2846	500	del	2347	2846	500	CCGCATAAGCCTGCGT*CAGATTAAAACACTG	GAACCCAACCTCCGAG*CAGTACATGCTAAGA	CAG
del_500bp	cluster44	20	3746	0.5311	649 - 649	1149 - 1149	500	del	650	1149	500	TCACCCCATAAACAAA*TAGGTTTGGTCCTAG	GCCAGAACACTACGAG*CCACAGCTTAAAACT	NA
del_500bp	cluster4446	17	4421	0.3831	2399 - 2399	2899 - 2899	500	del	2400	2899	500	ATCTACAATCAACCAA*CAAGTCATTATTACC	CTATACTCAATTGATC*CAATAACTTGACCAA	CCAA
del_500bp	cluster4749	17	4447	0.3808	2449 - 2449	2949 - 2949	500	del	2450	2949	500	AGGCATGCTCATAAGG*AAAGGTTAAAAAAAG	GATAACAGCGCAATCC*TATTCTAGAGTCCAT	NA
del_500bp	cluster4850	28	4371	0.6365	2499 - 2499	2999 - 2999	500	del	2500	2999	500	CTTACCCCGCCTGTTT*ACCAAAAACATCACC	ACCTCGATGTTGGATC*AGGACATCCCGATGG	NA
del_500bp	cluster4951	19	4387	0.4312	2549 - 2549	3049 - 3049	500	del	2550	3049	500	GAGGCACCGCCTGCCC*AGTGACACATGTTTA	TCGTTTGTTCAACGAT*TAAAGTCCTACGTGA	NA
del_500bp	cluster5052	19	4443	0.4258	2599 - 2599	3099 - 3099	500	del	2600	3099	500	CGTGCAAAGGTAGCAT*AATCACTTGTTCCTT	AATCCAGGTCGGTTTC*TATCTACNTTCAAAT	TA
del_500bp	cluster5153	16	4432	0.3597	2649 - 2649	3149 - 3149	500	del	2650	3149	500	TGGCTCCACGAGGGTT*CAGCTGTCTCTTACT	CAAGAGAAATAAGGCC*TACTTCACAAAGCGC	NA
del_500bp	cluster5254	19	4484	0.4219	2699 - 2699	3199 - 3199	500	del	2700	3199	500	CTGCCCGTGAAGAGGC*GGGCATAACACAGCA	CATCTCAACTTAGTAT*TATACCCACACCCAC	NA
del_500bp	cluster5355	17	4557	0.3717	2749 - 2749	3249 - 3249	500	del	2750	3249	500	AGCTTTAATTTATTAA*TGCAAACAGTACCTA	AGATGGCAGAGCCCGG*TAATCGCATAAAACT	TAAT
del_500bp	cluster5456	18	4586	0.3910	2798 - 2798	3298 - 3298	500	del	2799	3298	500	AACTACCAAACCTGCA*TTAAAAATTTCGGTT	GGTTCAATTCCTCTTC*TTAACAACATACCCA	TTAA
del_500bp	cluster55	21	3994	0.5230	699 - 699	1199 - 1199	500	del	700	1199	500	TAAGATTACACATGCA*AGCATCCCCGTTCCA	TCATATCCCTCTAGAG*GAGCCTGTTCTGTAA	AG
del_500bp	cluster5657	19	4478	0.4225	2849 - 2849	3349 - 3349	500	del	2850	3349	500	CCCAACCTCCGAGCAG*TACATGCTAAGACTT	ATTGTACCCATTCTAA*TCGCAATGGCATTCC	TA
del_500bp	cluster5758	21	4506	0.4639	2899 - 2899	3399 - 3399	500	del	2900	3399	500	CTATACTCAATTGATC*CAATAACTTGACCAA	AATTCTAGGCTATATA*CAACTACGCAAAGGC	CAA
del_500bp	cluster5859	20	4558	0.4369	2947 - 2947	3447 - 3447	500	del	2948	3447	500	GGGATAACAGCGCAAT*CCTATTCTAGAGTCC	CTACGGGCTACTACAA*CCCTTCGCTGACGCC	CAA
del_500bp	cluster6061	20	4534	0.4392	2999 - 2999	3499 - 3499	500	del	3000	3499	500	ACCTCGATGTTGGATC*AGGACATCCCGATGG	CCCCTAAAACCCGCCA*CATCTACCATCACCC	CA
del_500bp	cluster6162	16	4386	0.3635	5997 - 5997	6497 - 6497	500	del	5998	6497	500	GGAGTCCTAGGCACAG*CTCTAAGCCTCCTTA	CCTACTTCTCCTATCT*CTCCCAGTCCTAGCT	CTCT
del_500bp	cluster6263	14	4405	0.3168	6049 - 6049	6549 - 6549	500	del	6050	6549	500	CAGGCAACCTTCTAGG*TAACGACCACATCTA	ACAGACCGCAACCTCA*ACACCACCTTCTTCG	NA
del_500bp	cluster6364	14	3976	0.3509	6097 - 6097	6597 - 6597	500	del	6098	6597	500	CCCATGCATTTGTAAT*AATCTTCTTCATAGT	GACCCCATTCTATACC*AACACCTATTCTGAT	AA
del_500bp	cluster6465	26	4009	0.6444	6149 - 6149	6649 - 6649	500	del	6150	6649	500	CTTTGGCAACTGACTA*GTTCCCCTAATAATC	ATATTCTTATCCTACC*AGGCTTCGGAATAAT	AG
del_500bp	cluster6566	19	4451	0.4251	6199 - 6199	6699 - 6699	500	del	6200	6699	500	TTCCCCGCATAAACAA*CATAAGCTTCTGACT	TACTCCGGAAAAAAAG*AACCATTTGGATACA	AAC
del_500bp	cluster6667	25	4058	0.6123	6249 - 6249	6749 - 6749	500	del	6250	6749	500	CTCCTGCTCGCATCTG*CTATAGTGGAGGCCG	GATATCAATTGGCTTC*CTAGGGTTTATCGTG	CTA
del_500bp	cluster6768	24	3538	0.6738	6299 - 6299	6799 - 6799	500	del	6300	6799	500	AGTCTACCCTCCCTTA*GCAGGGAACTACTCC	CAGTAGGAATAGACGT*AGACACACGAGCATA	TAG
del_500bp	cluster6869	24	3826	0.6234	6349 - 6349	6849 - 6849	500	del	6350	6849	500	ACCTAACCATCTTCTC*CTTACACCTAGCAGG	ATCATCGCTATCCCCA*CCGGCGTCAAAGTAT	CC
del_500bp	cluster6970	17	4311	0.3928	6399 - 6399	6899 - 6899	500	del	6400	6899	500	GCCATCAATTTCATCA*CAACAATTATCAATA	CCACGGAAGCAATATG*AAATGATCTGCTGCA	NA
del_500bp	cluster7171	21	4386	0.4765	6448 - 6448	6948 - 6948	500	del	6449	6948	500	CCCAATACCAAACGCC*CCTCTTCGTCTGATC	TTCATCTTTCTTTTCA*CCGTAGGTGGCCTGA	CC
del_500bp	cluster7272	18	3948	0.4539	6499 - 6499	6999 - 6999	500	del	6500	6999	500	TACTTCTCCTATCTCT*CCCAGTCCTAGCTGC	TCATCACTAGACATCG*TACTACACGACACGT	TC
del_500bp	cluster7473	18	3612	0.4959	6546 - 6546	7046 - 7046	500	del	6547	7046	500	CTAACAGACCGCAACC*TCAACACCACCTTCT	CTTCCACTATGTCCTA*TCAATAGGAGCTGTA	TCAA
del_500bp	cluster7574	24	4146	0.5755	6599 - 6599	7099 - 7099	500	del	6600	7099	500	CCCCATTCTATACCAA*CACCTATTCTGATTT	TTCACTGATTTCCCCT*ATTCTCAGGCTACAC	NA
del_500bp	cluster76	10	4310	0.2315	749 - 749	1249 - 1249	500	del	750	1249	500	CACCACGATCAAAAGG*AACAAGCATCAAGCA	CTCACCACCTCTTGCT*CAGCCTATATACCGC	NA
del_500bp	cluster7675	16	4452	0.3581	6649 - 6649	7149 - 7149	500	del	6650	7149	500	ATATTCTTATCCTACC*AGGCTTCGGAATAAT	AAAATCCATTTCACTA*TCATATTCATCGGCG	NA
del_500bp	cluster7776	18	4447	0.4031	6699 - 6699	7199 - 7199	500	del	6700	7199	500	TACTCCGGAAAAAAAG*AACCATTTGGATACA	ACAACACTTTCTCGGC*CTATCCGGAATGCCC	NA
del_500bp	cluster7877	13	4038	0.3209	6748 - 6748	7248 - 7248	500	del	6749	7248	500	TGATATCAATTGGCTT*CCTAGGGTTTATCGT	CCCGATGCATACACCA*CATGAAACATCCTAT	CC
del_500bp	cluster7978	17	3489	0.4849	6799 - 6799	7299 - 7299	500	del	6800	7299	500	CAGTAGGAATAGACGT*AGACACACGAGCATA	TCTCTAACAGCAGTAA*TATTAATAATTTTCA	GTA
del_500bp	cluster8079	13	3552	0.3647	6849 - 6849	7349 - 7349	500	del	6850	7349	500	ATCATCGCTATCCCCA*CCGGCGTCAAAGTAT	TTCGAAGCGAAAAGTC*CTAATAGTAGAAGAA	CC
del_500bp	cluster8180	17	3633	0.4658	6899 - 6899	7399 - 7399	500	del	6900	7399	500	CCACGGAAGCAATATG*AAATGATCTGCTGCA	GACTATATGGATGCCC*CCCACCCTACCACAC	NA
del_500bp	cluster8281	25	3888	0.6389	6949 - 6949	7449 - 7449	500	del	6950	7449	500	TCATCTTTCTTTTCAC*CGTAGGTGGCCTGAC	ATAAAATCTAGACAAA*AAAGGAAGGAATCGA	NA
del_500bp	cluster8382	13	3856	0.3360	6999 - 6999	7499 - 7499	500	del	7000	7499	500	TCATCACTAGACATCG*TACTACACGACACGT	AAGCCAACCCCATGGC*CTCCATGACTTTTTC	NA
del_500bp	cluster8583	19	3558	0.5312	7049 - 7049	7549 - 7549	500	del	7050	7549	500	CCACTATGTCCTATCA*ATAGGAGCTGTATTT	CATTTCATAACTTTGT*CAAAGTTAAATTATA	TCAA
del_500bp	cluster8684	38	4074	0.9241	7099 - 7099	7599 - 7599	500	del	7100	7599	500	TTCACTGATTTCCCCT*ATTCTCAGGCTACAC	TAATGGCACATGCAGC*GCAAGTAGGTCTACA	NA
del_500bp	cluster8785	19	4423	0.4277	7148 - 7148	7648 - 7648	500	del	7149	7648	500	CAAAATCCATTTCACT*ATCATATTCATCGGC	CATAGAAGAGCTTATC*ACCTTTCATGATCAC	TATCA
del_500bp	cluster8886	24	4450	0.5364	7198 - 7198	7698 - 7698	500	del	7199	7698	500	CACAACACTTTCTCGG*CCTATCCGGAATGCC	TTATCTGCTTCCTAGT*CCTGTATGCCCTTTT	CCT
del_500bp	cluster8987	16	4432	0.3597	7249 - 7249	7749 - 7749	500	del	7250	7749	500	CCGATGCATACACCAC*ATGAAACATCCTATC	TAACTAATACTAACAT*CTCAGACGCTCAGGA	ACAT
del_500bp	cluster9188	19	4380	0.4319	7298 - 7298	7798 - 7798	500	del	7299	7798	500	TTCTCTAACAGCAGTA*ATATTAATAATTTTC	TATCCTGCCCGCCATC*ATCCTAGTCCTCATC	AT
del_500bp	cluster9289	17	4190	0.4041	7348 - 7348	7848 - 7848	500	del	7349	7848	500	CTTCGAAGCGAAAAGT*CCTAATAGTAGAAGA	TCCTTTACATAACAGA*CGAGGTCAACGATCC	AG
del_500bp	cluster9390	16	3764	0.4233	7399 - 7399	7899 - 7899	500	del	7400	7899	500	GACTATATGGATGCCC*CCCACCCTACCACAC	TTGGCCACCAATGGTA*CTGAACCTACGAGTA	NA
del_500bp	cluster9491	12	3884	0.3080	7448 - 7448	7948 - 7948	500	del	7449	7948	500	CATAAAATCTAGACAA*AAAAGGAAGGAATCG	AATCTTCAACTCCTAC*ATACTTCCCCCATTA	ACA
del_500bp	cluster9592	18	4318	0.4151	7499 - 7499	7999 - 7999	500	del	7500	7999	500	AAGCCAACCCCATGGC*CTCCATGACTTTTTC	GCGACTCCTTGACGTT*GACAATCGAGTAGTA	NA
del_500bp	cluster9693	21	4355	0.4799	7549 - 7549	8049 - 8049	500	del	7550	8049	500	CATTTCATAACTTTGT*CAAAGTTAAATTATA	TTCGTATAATAATTAC*ATCACAAGACGTCTT	CA
del_500bp	cluster9894	21	4380	0.4772	7599 - 7599	8099 - 8099	500	del	7600	8099	500	TAATGGCACATGCAGC*GCAAGTAGGTCTACA	ACATTAGGCTTAAAAA*CAGATGCAATTCCCG	CAG
del_500bp	cluster99	18	4378	0.4095	798 - 798	1298 - 1298	500	del	799	1298	500	AACGCTTAGCCTAGCC*ACACCCCCACGGGAA	ATGAAGGCTACAAAGT*AAGCGCAAGTACCCA	NA
del_500bp	cluster9996	18	4434	0.4043	7648 - 7648	8148 - 8148	500	del	7649	8148	500	CATAGAAGAGCTTATC*ACCTTTCATGATCAC	CTTTCACCGCTACACG*ACCGGGGGTATACTA	CAC

## Sheet: 9. Low hetero. del_2000
sample	cluster.id	alt.reads	ref.reads	heteroplasmy	del.start.range	del.end.range	del.size	final.event	final.start	final.end	final.size	seq1	seq2	seq
del_2000bp	cluster10195	13	4166	0.3111	7549 - 7549	9549 - 9549	2000	del	7550	9549	2000	CATTTCATAACTTTGT*CAAAGTTAAATTATA	CCCCAATTAGGAGGGC*ACTGGCCCCCAACAG	CA
del_2000bp	cluster10296	23	4118	0.5554	7598 - 7598	9598 - 9598	2000	del	7599	9598	2000	TTAATGGCACATGCAG*CGCAAGTAGGTCTAC	CCCTAGAAGTCCCACT*CCTAAACACATCCGT	NA
del_2000bp	cluster10497	17	4120	0.4109	7646 - 7646	9646 - 9646	2000	del	7647	9646	2000	ATCATAGAAGAGCTTA*TCACCTTTCATGATC	TATCAATCACCTGAGC*TCACCATAGTCTAAT	TCACC
del_2000bp	cluster10598	21	4202	0.4973	7699 - 7699	9699 - 9699	2000	del	7700	9699	2000	TATCTGCTTCCTAGTC*CTGTATGCCCTTTTC	ATTCAAGCACTGCTTA*TTACAATTTTACTGG	NA
del_2000bp	cluster107101	13	4188	0.3095	7749 - 7749	9749 - 9749	2000	del	7750	9749	2000	TAACTAATACTAACAT*CTCAGACGCTCAGGA	ACAAGCCTCAGAGTAC*TTCGAGTCTCCCTTC	CT
del_2000bp	cluster108	24	4494	0.5312	799 - 799	2799 - 2799	2000	del	800	2799	2000	ACGCTTAGCCTAGCCA*CACCCCCACGGGAAA	ACTACCAAACCTGCAT*TAAAAATTTCGGTTG	CA
del_2000bp	cluster108102	21	4118	0.5074	7799 - 7799	9799 - 9799	2000	del	7800	9799	2000	ATCCTGCCCGCCATCA*TCCTAGTCCTCATCG	ACGGCTCAACATTTTT*TGTAGCCACAGGCTT	NA
del_2000bp	cluster109103	23	4124	0.5546	7848 - 7848	9848 - 9848	2000	del	7849	9848	2000	TCCTTTACATAACAGA*CGAGGTCAACGATCC	TATTGGCTCAACTTTC*CTCACTATCTGCTTC	NA
del_2000bp	cluster11	25	4560	0.5453	499 - 499	2499 - 2499	2000	del	500	2499	2000	ATCAATACAACCCCCG*CCCATCCTACCCAGC	CTTACCCCGCCTGTTT*ACCAAAAACATCACC	NA
del_2000bp	cluster112105	24	4112	0.5803	7899 - 7899	9899 - 9899	2000	del	7900	9899	2000	TTGGCCACCAATGGTA*CTGAACCTACGAGTA	CTTTACATCCAAACAT*CACTTTGGCTTCGAA	NA
del_2000bp	cluster114106	21	4094	0.5103	7949 - 7949	9949 - 9949	2000	del	7950	9949	2000	ATCTTCAACTCCTACA*TACTTCCCCCATTAT	ATTTTGTAGATGTGGT*TTGACTATTTCTGTA	NA
del_2000bp	cluster115107	26	4040	0.6394	7999 - 7999	9999 - 9999	2000	del	8000	9999	2000	GCGACTCCTTGACGTT*GACAATCGAGTAGTA	GGGTCTTACTCTTTTA*GTATAAATAGTACCG	GT
del_2000bp	cluster116108	35	4070	0.8526	8049 - 8049	10049 - 10049	2000	del	8050	10049	2000	TTCGTATAATAATTAC*ATCACAAGACGTCTT	TTTTGACAACATTCAA*AAAAGAGTAATAAAC	CA
del_2000bp	cluster117109	18	4113	0.4357	8099 - 8099	10099 - 10099	2000	del	8100	10099	2000	ACATTAGGCTTAAAAA*CAGATGCAATTCCCG	TCAACACCCTCCTAGC*CTTACTACTAATAAT	NA
del_2000bp	cluster118110	26	4077	0.6337	8148 - 8148	10148 - 10148	2000	del	8149	10148	2000	CTTTCACCGCTACACG*ACCGGGGGTATACTA	ACAACTCAACGGCTAC*ATAGAAAAATCCACC	AC
del_2000bp	cluster119	21	4538	0.4606	849 - 849	2849 - 2849	2000	del	850	2849	2000	GCAATAAACGAAAGTT*TAACTAAGCTATACT	CCCAACCTCCGAGCAG*TACATGCTAAGACTT	AGT
del_2000bp	cluster119111	21	4081	0.5119	8199 - 8199	10199 - 10199	2000	del	8200	10199	2000	GTGGAGCAAACCACAG*TTTCATGCCCATCGT	CCCTATATCCCCCGCC*CGCGTCCCTTTCTCC	NA
del_2000bp	cluster120112	17	3907	0.4332	8249 - 8249	10249 - 10249	2000	del	8250	10249	2000	AAAATCTTTGAAATAG*GGCCCGTATTTACCC	CTATTACCTTCTTATT*ATTTGATCTAGAAAT	TA
del_2000bp	cluster1210	24	4489	0.5318	899 - 899	2899 - 2899	2000	del	900	2899	2000	TTCGTGCCAGCCACCG*CGGTCACACGATTAA	CTATACTCAATTGATC*CAATAACTTGACCAA	CC
del_2000bp	cluster121114	18	3606	0.4967	8299 - 8299	10299 - 10299	2000	del	8300	10299	2000	CCTCTAGAGCCCACTG*TAAAGCTAACTTAGC	CCATGAGCCCTACAAA*CAACTAACCTGCCAC	NA
del_2000bp	cluster123115	16	3822	0.4169	8348 - 8348	10348 - 10348	2000	del	8349	10348	2000	AGATTAAGAGAACCAA*CACCTCTTTACAGTG	TCTTATTAATCATCAT*CCTAGCCCTAAGTCT	CA
del_2000bp	cluster124116	21	4008	0.5212	8399 - 8399	10399 - 10399	2000	del	8400	10399	2000	ACCGTATGGCCCACCA*TAATTACCCCCATAC	AAGGATTAGACTGAAC*CGAATTGGTATATAG	ACC
del_2000bp	cluster125118	19	4022	0.4702	8449 - 8449	10449 - 10449	2000	del	8450	10449	2000	CACCCAACTAAAAATA*TTAAACACAAACTAC	TTCGACTCATTAAATT*ATGATAATCATATTT	AAAT
del_2000bp	cluster126119	19	4054	0.4665	8498 - 8498	10498 - 10498	2000	del	8499	10498	2000	AAGCCCATAAAAATAA*AAAATTATAACAAAC	ACATAAATATTATACT*AGCATTTACCATCTC	TA
del_2000bp	cluster127120	24	4080	0.5848	8549 - 8549	10549 - 10549	2000	del	8550	10549	2000	AAAATCTGTTCGCTTC*ATTCATTGCCCCCAC	ATCGCTCACACCTCAT*ATCCTCCCTACTATG	TCAT
del_2000bp	cluster128121	22	4068	0.5379	8599 - 8599	10599 - 10599	2000	del	8600	10599	2000	GCAGTACTGATCATTC*TATTTCCCCCTCTAT	TCGCTGTTCATTATAG*CTACTCTCATAACCC	CTA
del_2000bp	cluster129122	26	4074	0.6341	8649 - 8649	10649 - 10649	2000	del	8650	10649	2000	TCTCATCAACAACCGA*CTAATCACCACCCAA	AGCCAATATTGTGCCT*ATTGCCATACTAGTC	CTA
del_2000bp	cluster130123	23	4080	0.5606	8698 - 8698	10698 - 10698	2000	del	8699	10698	2000	ACCTCAAAACAAATGA*TAACCATACACAACA	GCGGTGGGCCTAGCCC*TACTAGTCTCAATCT	TA
del_2000bp	cluster1311	24	4506	0.5298	949 - 949	2949 - 2949	2000	del	950	2949	2000	GCGTAAAGAGTGTTTT*AGATCACCCCCTCCC	GATAACAGCGCAATCC*TATTCTAGAGTCCAT	TA
del_2000bp	cluster131124	27	3906	0.6865	8749 - 8749	10749 - 10749	2000	del	8750	10749	2000	CTTATACTAGTATCCT*TAATCATTTTTATTG	TACGTACATAACCTAA*ACCTACTCCAATGCT	TAA
del_2000bp	cluster134125	28	3928	0.7078	8799 - 8799	10799 - 10799	2000	del	8800	10799	2000	ACTCCTGCCTCACTCA*TTTACACCAACCACC	ATTATATTACTACCAC*TGACATGACTTTCCA	CA
del_2000bp	cluster135126	17	4016	0.4215	8849 - 8849	10849 - 10849	2000	del	8850	10849	2000	CCATGGCCATCCCCTT*ATGAGCGGGCACAGT	CAACACAACCACCCAC*AGCCTAATTATTAGC	NA
del_2000bp	cluster136127	22	4112	0.5322	8899 - 8899	10899 - 10899	2000	del	8900	10899	2000	AAGATTAAAAATGCCC*TAGCCCACTTCTTAC	TTAACCAAATCAACAA*CAACCTATTTAGCTG	NA
del_2000bp	cluster137128	19	4118	0.4593	8949 - 8949	10949 - 10949	2000	del	8950	10949	2000	CCTTATCCCCATACTA*GTTATTATCGAAACC	GACCCCCTAACAACCC*CCCTCCTAATACTAA	NA
del_2000bp	cluster138129	17	3998	0.4234	8999 - 8999	10999 - 10999	2000	del	9000	10999	2000	CAATAGCCCTGGCCGT*ACGCCTAACCGCTAA	CACAATCATGGCAAGC*CAACGCCACTTATCC	NA
del_2000bp	cluster139130	15	3984	0.3751	9049 - 9049	11049 - 11049	2000	del	9050	11049	2000	CTCATGCACCTAATTG*GAAGCGCCACCCTAG	AAAAACTCTACCTCTC*TATACTAATCTCCCT	NA
del_2000bp	cluster140131	31	4072	0.7555	9099 - 9099	11099 - 11099	2000	del	9100	11099	2000	TCCCTCTACACTTATC*ATCTTCACAATTCTA	ACATTCACAGCCACAG*AACTAATCATATTTT	CA
del_2000bp	cluster141132	27	4104	0.6536	9149 - 9149	11149 - 11149	2000	del	9150	11149	2000	AAATCGCTGTCGCCTT*AATCCAAGCCTACGT	ACTTATCCCCACCTTG*GCTATCATCACCCGA	CCTT
del_2000bp	cluster1412	27	4424	0.6066	998 - 998	2998 - 2998	2000	del	999	2998	2000	CCTGAGTTGTAAAAAA*CTCCAGTTGACACAA	GACCTCGATGTTGGAT*CAGGACATCCCGATG	NA
del_2000bp	cluster142133	26	4099	0.6303	9199 - 9199	11199 - 11199	2000	del	9200	11199	2000	CTCTACCTGCACGACA*ACACATAATGACCCA	GCCTGAACGCAGGCAC*ATACTTCCTATTCTA	ACA
del_2000bp	cluster143134	15	4091	0.3653	9248 - 9248	11248 - 11248	2000	del	9249	11248	2000	TATAGTAAAACCCAGC*CCATGACCCCTAACA	TCCCCTACTCATCGCA*CTAATTTACACTCAC	GC
del_2000bp	cluster144136	19	4096	0.4617	9299 - 9299	11299 - 11299	2000	del	9300	11299	2000	AATGACCTCCGGCCTA*GCCATGTGATTTCAC	CATTCTACTACTCACT*CTCACTGCCCAAGAA	CT
del_2000bp	cluster145137	23	4113	0.5561	9346 - 9346	11346 - 11346	2000	del	9347	11346	2000	TCCTCATACTAGGCCT*ACTAACCAACACACT	CCAACAACTTAATATG*ACTAGCTTACACAAT	ACTA
del_2000bp	cluster147138	24	4104	0.5814	9399 - 9399	11399 - 11399	2000	del	9400	11399	2000	GATGTAACACGAGAAA*GCACATACCAAGGCC	CTTTACGGACTCCACT*TATGACTCCCTAAAG	NA
del_2000bp	cluster148139	32	4092	0.7759	9449 - 9449	11449 - 11449	2000	del	9450	11449	2000	AAAAGGCCTTCGATAC*GGGATAATCCTATTT	CGCTGGGTCAATAGTA*CTTGCCGCAGTACTC	TAC
del_2000bp	cluster149140	23	4108	0.5568	9499 - 9499	11499 - 11499	2000	del	9500	11499	2000	TCTTCGCAGGATTTTT*CTGAGCCTTTTACCA	GTATAATACGCCTCAC*ACTCATTCTCAACCC	NA
del_2000bp	cluster150141	28	4113	0.6762	9548 - 9548	11548 - 11548	2000	del	9549	11548	2000	CCCCCAATTAGGAGGG*CACTGGCCCCCAACA	CTACCCCTTCCTTGTA*CTATCCCTATGAGGC	NA
del_2000bp	cluster151142	20	4056	0.4907	9599 - 9599	11599 - 11599	2000	del	9600	11599	2000	CCTAGAAGTCCCACTC*CTAAACACATCCGTA	CTGCCTACGACAAACA*GACCTAAAATCGCTC	NA
del_2000bp	cluster152143	27	4034	0.6649	9649 - 9649	11649 - 11649	2000	del	9650	11649	2000	CAATCACCTGAGCTCA*CCATAGTCTAATAGA	GCCACATAGCCCTCGT*AGTAACAGCCATTCT	NA
del_2000bp	cluster154144	24	4048	0.5894	9698 - 9698	11698 - 11698	2000	del	9699	11698	2000	AATTCAAGCACTGCTT*ATTACAATTTTACTG	CTTCACCGGCGCAGTC*ATTCTCATAATCGCC	ATT
del_2000bp	cluster155145	17	4076	0.4153	9749 - 9749	11749 - 11749	2000	del	9750	11749	2000	ACAAGCCTCAGAGTAC*TTCGAGTCTCCCTTC	ACTATTCTGCCTAGCA*AACTCAAACTACGAA	NA
del_2000bp	cluster156146	14	4092	0.3410	9799 - 9799	11799 - 11799	2000	del	9800	11799	2000	ACGGCTCAACATTTTT*TGTAGCCACAGGCTT	TAATCCTCTCTCAAGG*ACTTCAAACTCTACT	NA
del_2000bp	cluster157147	18	4076	0.4397	9847 - 9847	11847 - 11847	2000	del	9848	11847	2000	TTATTGGCTCAACTTT*CCTCACTATCTGCTT	GATGACTTCTAGCAAG*CCTCGCTAACCTCGC	CCTC
del_2000bp	cluster158148	16	4068	0.3918	9898 - 9898	11898 - 11898	2000	del	9899	11898	2000	ACTTTACATCCAAACA*TCACTTTGGCTTCGA	TACTGGGAGAACTCTC*TGTGCTAGTAACCAC	TC
del_2000bp	cluster161150	27	4116	0.6517	9949 - 9949	11949 - 11949	2000	del	9950	11949	2000	ATTTTGTAGATGTGGT*TTGACTATTTCTGTA	CTCTCCTACTTACAGG*ACTCAACATACTAGT	GG
del_2000bp	cluster1613	20	4278	0.4653	1049 - 1049	3049 - 3049	2000	del	1050	3049	2000	TTAACATATCTGAACA*CACAATAGCTAAGAC	TCGTTTGTTCAACGAT*TAAAGTCCTACGTGA	NA
del_2000bp	cluster162152	24	4093	0.5829	9998 - 9998	11998 - 11998	2000	del	9999	11998	2000	AGGGTCTTACTCTTTT*AGTATAAATAGTACC	CTACATATTTACCACA*ACACAATGGGGCTCA	NA
del_2000bp	cluster163153	23	4109	0.5566	10049 - 10049	12049 - 12049	2000	del	10050	12049	2000	TTTTGACAACATTCAA*AAAAGAGTAATAAAC	CATAAAACCCTCATTC*ACACGAGAAAACACC	CATTCA
del_2000bp	cluster164154	20	4129	0.4820	10099 - 10099	12099 - 12099	2000	del	10100	12099	2000	TCAACACCCTCCTAGC*CTTACTACTAATAAT	CCCCCATTCTCCTCCT*ATCCCTCAACCCCGA	CCT
del_2000bp	cluster165155	15	4124	0.3624	10149 - 10149	12149 - 12149	2000	del	10150	12149	2000	CAACTCAACGGCTACA*TAGAAAAATCCACCC	TCTTGTAAATATAGTT*TAACCAAAACATCAG	TA
del_2000bp	cluster166156	21	4181	0.4998	10199 - 10199	12199 - 12199	2000	del	10200	12199	2000	CCCTATATCCCCCGCC*CGCGTCCCTTTCTCC	AGGCTTACGACCCCTT*ATTTACCGAGAAAGC	NA
del_2000bp	cluster167157	17	4144	0.4086	10249 - 10249	12249 - 12249	2000	del	10250	12249	2000	CTATTACCTTCTTATT*ATTTGATCTAGAAAT	ATGCCCCCATGTCTAA*CAACATGGCTTTCTC	TA
del_2000bp	cluster168158	20	4032	0.4936	10298 - 10298	12298 - 12298	2000	del	10299	12298	2000	ACCATGAGCCCTACAA*ACAACTAACCTGCCA	GCTATCCATTGGTCTT*AGGCCCCAAAAATTT	NA
del_2000bp	cluster170159	16	4014	0.3970	10349 - 10349	12349 - 12349	2000	del	10350	12349	2000	CTTATTAATCATCATC*CTAGCCCTAAGTCTG	GTAATAACCATGCACA*CTACTATAACCACCC	CTA
del_2000bp	cluster172161	23	4030	0.5675	10398 - 10398	12398 - 12398	2000	del	10399	12398	2000	AAAGGATTAGACTGAA*CCGAATTGGTATATA	TTCCCCCCATCCTTAC*CACCCTCGTTAACCC	ACC
del_2000bp	cluster173162	23	4064	0.5628	10449 - 10449	12449 - 12449	2000	del	10450	12449	2000	TTCGACTCATTAAATT*ATGATAATCATATTT	CCCATTATGTAAAATC*CATTGTCGCATCCAC	AAAT
del_2000bp	cluster174163	29	4060	0.7092	10498 - 10498	12498 - 12498	2000	del	10499	12498	2000	ACATAAATATTATACT*AGCATTTACCATCTC	CCCCACAACAATATTC*ATGTGCCTAGACCAA	NA
del_2000bp	cluster175164	23	4034	0.5669	10549 - 10549	12549 - 12549	2000	del	10550	12549	2000	ATCGCTCACACCTCAT*ATCCTCCCTACTATG	ACACTGAGCCACAACC*CAAACAACCCAGCTC	CA
del_2000bp	cluster176165	23	4002	0.5714	10599 - 10599	12599 - 12599	2000	del	10600	12599	2000	TCGCTGTTCATTATAG*CTACTCTCATAACCC	ACTACTTCTCCATAAT*ATTCATCCCTGTAGC	ATA
del_2000bp	cluster178166	27	4059	0.6608	10649 - 10649	12649 - 12649	2000	del	10650	12649	2000	AGCCAATATTGTGCCT*ATTGCCATACTAGTC	ATCATAGAATTCTCAC*TGTGATATATAAACT	CT
del_2000bp	cluster179167	24	4094	0.5828	10699 - 10699	12699 - 12699	2000	del	10700	12699	2000	CGGTGGGCCTAGCCCT*ACTAGTCTCAATCTC	GTTCTTCAAATATCTA*CTCATCTTCCTAATT	CTACT
del_2000bp	cluster181168	20	4065	0.4896	10749 - 10749	12749 - 12749	2000	del	10750	12749	2000	TACGTACATAACCTAA*ACCTACTCCAATGCT	CCGCTAACAACCTATT*CCAACTGTTCATCGG	NA
del_2000bp	cluster1815	21	3918	0.5331	1098 - 1098	3098 - 3098	2000	del	1099	3098	2000	CCCCACTATGCTTAGC*CCTAAACCTCAACAG	TAATCCAGGTCGGTTT*CTATCTACNTTCAAA	NA
del_2000bp	cluster182170	35	4072	0.8522	10799 - 10799	12799 - 12799	2000	del	10800	12799	2000	ATTATATTACTACCAC*TGACATGACTTTCCA	ATATCCTTCTTGCTCA*TCAGTTGATGATACG	CA
del_2000bp	cluster185171	23	4034	0.5669	10849 - 10849	12849 - 12849	2000	del	10850	12849	2000	CAACACAACCACCCAC*AGCCTAATTATTAGC	AGCAGCCATTCAAGCA*ATCCTATACAACCGT	AGC
del_2000bp	cluster186172	27	4037	0.6644	10899 - 10899	12899 - 12899	2000	del	10900	12899	2000	TTAACCAAATCAACAA*CAACCTATTTAGCTG	TCCTCGCCTTAGCATG*ATTTATCCTACACTC	NA
del_2000bp	cluster187173	27	4078	0.6577	10949 - 10949	12949 - 12949	2000	del	10950	12949	2000	GACCCCCTAACAACCC*CCCTCCTAATACTAA	CAAATAGCCCTTCTAA*ACGCTAATCCAAGCC	NA
del_2000bp	cluster188174	24	4034	0.5914	10999 - 10999	12999 - 12999	2000	del	11000	12999	2000	CACAATCATGGCAAGC*CAACGCCACTTATCC	CCTCCTAGCAGCAGCA*GGCAAATCAGCCCAA	AGC
del_2000bp	cluster189175	12	3994	0.2996	11049 - 11049	13049 - 13049	2000	del	11050	13049	2000	AAAAACTCTACCTCTC*TATACTAATCTCCCT	TCCCCTCAGCCATAGA*AGGCCCCACCCCAGT	NA
del_2000bp	cluster190176	24	4100	0.5820	11097 - 11097	13097 - 13097	2000	del	11098	13097	2000	TAACATTCACAGCCAC*AGAACTAATCATATT	CAAGCACTATAGTTGT*AGCAGGAATCTTCTT	AG
del_2000bp	cluster191177	21	4140	0.5047	11149 - 11149	13149 - 13149	2000	del	11150	13149	2000	ACTTATCCCCACCTTG*GCTATCATCACCCGA	AGCAGAAAATAGCCCA*CTAATCCAAACTCTA	NA
del_2000bp	cluster1916	27	3658	0.7327	1149 - 1149	3149 - 3149	2000	del	1150	3149	2000	GCCAGAACACTACGAG*CCACAGCTTAAAACT	CAAGAGAAATAAGGCC*TACTTCACAAAGCGC	GCC
del_2000bp	cluster192178	26	4067	0.6352	11198 - 11198	13198 - 13198	2000	del	11199	13198	2000	CGCCTGAACGCAGGCA*CATACTTCCTATTCT	ATCACCACTCTGTTCG*CAGCAGTCTGCGCCC	GCA
del_2000bp	cluster194180	27	4098	0.6545	11249 - 11249	13249 - 13249	2000	del	11250	13249	2000	CCCCTACTCATCGCAC*TAATTTACACTCACA	AAAATCGTAGCCTTCT*CCACTTCAAGTCAAC	CT
del_2000bp	cluster195181	26	4095	0.6309	11299 - 11299	13299 - 13299	2000	del	11300	13299	2000	CATTCTACTACTCACT*CTCACTGCCCAAGAA	AATCGGCATCAACCAA*CCACACCTAGCATTC	AC
del_2000bp	cluster196182	23	4098	0.5581	11348 - 11348	13348 - 13348	2000	del	11349	13348	2000	AACAACTTAATATGAC*TAGCTTACACAATAG	GCCTTCTTCAAAGCCA*TACTATTTATGTGCT	TA
del_2000bp	cluster197184	28	4074	0.6826	11399 - 11399	13399 - 13399	2000	del	11400	13399	2000	CTTTACGGACTCCACT*TATGACTCCCTAAAG	CTTAACAATGAACAAG*ATATTCGAAAAATAG	NA
del_2000bp	cluster199185	23	4111	0.5564	11449 - 11449	13449 - 13449	2000	del	11450	13449	2000	CGCTGGGTCAATAGTA*CTTGCCGCAGTACTC	ACCTCTCACTTCAACC*TCCCTCACCATTGGC	AC
del_2000bp	cluster200186	23	4174	0.5480	11499 - 11499	13499 - 13499	2000	del	11500	13499	2000	GTATAATACGCCTCAC*ACTCATTCTCAACCC	TACCTTTCCTCACAGG*TTTCTACTCCAAAGA	NA
del_2000bp	cluster201187	29	4183	0.6885	11549 - 11549	13549 - 13549	2000	del	11550	13549	2000	TACCCCTTCCTTGTAC*TATCCCTATGAGGCA	AACATATCATACACAA*ACGCCTGAGCCCTAT	AC
del_2000bp	cluster2017	19	3866	0.4891	1199 - 1199	3199 - 3199	2000	del	1200	3199	2000	TCATATCCCTCTAGAG*GAGCCTGTTCTGTAA	CATCTCAACTTAGTAT*TATACCCACACCCAC	NA
del_2000bp	cluster202188	23	4141	0.5524	11599 - 11599	13599 - 13599	2000	del	11600	13599	2000	CTGCCTACGACAAACA*GACCTAAAATCGCTC	CTCCCTGACAAGCGCC*TATAGCACTCGAATA	NA
del_2000bp	cluster203189	16	4094	0.3893	11649 - 11649	13649 - 13649	2000	del	11650	13649	2000	GCCACATAGCCCTCGT*AGTAACAGCCATTCT	GTCAACCTCGCTTCCC*CACCCTTACTAACAT	NA
del_2000bp	cluster204190	21	4117	0.5075	11698 - 11698	13698 - 13698	2000	del	11699	13698	2000	CTTCACCGGCGCAGTC*ATTCTCATAATCGCC	CCTACTAAACCCCATT*AAACGCCTGGCAGCC	CATT
del_2000bp	cluster205191	18	4170	0.4298	11749 - 11749	13749 - 13749	2000	del	11750	13749	2000	ACTATTCTGCCTAGCA*AACTCAAACTACGAA	TCTCATTACTAACAAC*ATTTCCCCCGCATCC	CAA
del_2000bp	cluster206192	18	4210	0.4257	11799 - 11799	13799 - 13799	2000	del	11800	13799	2000	TAATCCTCTCTCAAGG*ACTTCAAACTCTACT	CCCTCTACCTAAAACT*CACAGCCCTCGCTGT	ACT
del_2000bp	cluster207193	24	4182	0.5706	11849 - 11849	13849 - 13849	2000	del	11850	13849	2000	TGACTTCTAGCAAGCC*TCGCTAACCTCGCCT	ACAGCCCTAGACCTCA*ACTACCTAACCAACA	CCTC
del_2000bp	cluster209194	20	4176	0.4766	11898 - 11898	13898 - 13898	2000	del	11899	13898	2000	TACTGGGAGAACTCTC*TGTGCTAGTAACCAC	CACTATGCACATTTTA*TTTCTCCAACATACT	NA
del_2000bp	cluster210195	24	4241	0.5627	11949 - 11949	13949 - 13949	2000	del	11950	13949	2000	CTCTCCTACTTACAGG*ACTCAACATACTAGT	CACACCGCACAATCCC*CTATCTAGGCCTTCT	NA
del_2000bp	cluster211196	22	4287	0.5106	11999 - 11999	13999 - 13999	2000	del	12000	13999	2000	TACATATTTACCACAA*CACAATGGGGCTCAC	CTACTCCTCCTAGACC*TAACCTGACTAGAAA	AC
del_2000bp	cluster2118	21	4315	0.4843	1249 - 1249	3249 - 3249	2000	del	1250	3249	2000	CTCACCACCTCTTGCT*CAGCCTATATACCGC	AGATGGCAGAGCCCGG*TAATCGCATAAAACT	NA
del_2000bp	cluster213198	33	4320	0.7581	12047 - 12047	14047 - 14047	2000	del	12048	14047	2000	AACATAAAACCCTCAT*TCACACGAGAAAACA	ATTTCACAGCACCAAA*TCTCCACCTCCATCA	AT
del_2000bp	cluster214199	23	4297	0.5324	12098 - 12098	14098 - 14098	2000	del	12099	14098	2000	TCCCCCATTCTCCTCC*TATCCCTCAACCCCG	ATAATTAAACTTTACT*TCCTCTCTTTCTTCT	TCCTC
del_2000bp	cluster216201	27	4260	0.6298	12149 - 12149	14149 - 14149	2000	del	12150	14149	2000	TCTTGTAAATATAGTT*TAACCAAAACATCAG	CTCCTAATCACATAAC*CTATTCCCCCGAGCA	TAACC
del_2000bp	cluster217202	25	4366	0.5693	12198 - 12198	14198 - 14198	2000	del	12199	14198	2000	GAGGCTTACGACCCCT*TATTTACCGAGAAAG	ACACCAACAAACAATG*TTCAACCAGTAACTA	TT
del_2000bp	cluster218203	24	4390	0.5437	12249 - 12249	14249 - 14249	2000	del	12250	14249	2000	ATGCCCCCATGTCTAA*CAACATGGCTTTCTC	TCATACAAAGCCCCCG*CACCAATAGGATCCT	CA
del_2000bp	cluster22	19	4538	0.4169	547 - 547	2547 - 2547	2000	del	548	2547	2000	AACCCCATACCCCGAA*CCAACCAAACCCCAA	TAGAGGCACCGCCTGC*CCAGTGACACATGTT	CCA
del_2000bp	cluster221205	24	4300	0.5550	12299 - 12299	14299 - 14299	2000	del	12300	14299	2000	CTATCCATTGGTCTTA*GGCCCCAAAAATTTT	CTCTCCTTCATAAATT*ATTCAGCTTCCTACA	TTA
del_2000bp	cluster222206	15	4377	0.3415	12348 - 12348	14348 - 14348	2000	del	12349	14348	2000	AGTAATAACCATGCAC*ACTACTATAACCACC	ACCACCACCCCATCAT*ACTCTTTCACCCACA	ACT
del_2000bp	cluster224208	26	4340	0.5955	12399 - 12399	14399 - 14399	2000	del	12400	14399	2000	TCCCCCCATCCTTACC*ACCCTCGTTAACCCT	GCTAACCCCACTAAAA*CACTCACCAAGACCT	CAC
del_2000bp	cluster225209	25	4275	0.5814	12449 - 12449	14449 - 14449	2000	del	12450	14449	2000	CCCATTATGTAAAATC*CATTGTCGCATCCAC	CTCAGGATACTCCTCA*ATAGCCATCGCTGTA	AAT
del_2000bp	cluster226211	24	4353	0.5483	12498 - 12498	14498 - 14498	2000	del	12499	14498	2000	CCCCACAACAATATTC*ATGTGCCTAGACCAA	ATCATTCCCCCTAAAT*AAATTAAAAAAACTA	AT
del_2000bp	cluster227212	23	4348	0.5262	12549 - 12549	14549 - 14549	2000	del	12550	14549	2000	ACACTGAGCCACAACC*CAAACAACCCAGCTC	CCAAAATTCAGAATAA*TAACACACCCGACCA	NA
del_2000bp	cluster228213	22	4352	0.5030	12599 - 12599	14599 - 14599	2000	del	12600	14599	2000	ACTACTTCTCCATAAT*ATTCATCCCTGTAGC	TAAACCCCCATAAATA*GGAGAAGGCTTAGAA	AATA
del_2000bp	cluster230215	19	4444	0.4257	12649 - 12649	14649 - 14649	2000	del	12650	14649	2000	ATCATAGAATTCTCAC*TGTGATATATAAACT	TTACTAAACCCACACT*CAACAGAAACAAAGC	CTCA
del_2000bp	cluster231216	17	4446	0.3809	12698 - 12698	14698 - 14698	2000	del	12699	14698	2000	AGTTCTTCAAATATCT*ACTCATCTTCCTAAT	ACGGACTACAACCACG*ACCAATGATATGAAA	AC
del_2000bp	cluster2320	24	4482	0.5326	1299 - 1299	3299 - 3299	2000	del	1300	3299	2000	TGAAGGCTACAAAGTA*AGCGCAAGTACCCAC	GTTCAATTCCTCTTCT*TAACAACATACCCAT	TAA
del_2000bp	cluster232217	14	4421	0.3157	12749 - 12749	14749 - 14749	2000	del	12750	14749	2000	CCGCTAACAACCTATT*CCAACTGTTCATCGG	TACAAGAACACCAATG*ACCCCAATACGCAAA	AT
del_2000bp	cluster233219	21	4385	0.4766	12799 - 12799	14799 - 14799	2000	del	12800	14799	2000	ATATCCTTCTTGCTCA*TCAGTTGATGATACG	TAATTAACCACTCATT*CATCGACCTCCCCAC	CTCAT
del_2000bp	cluster234220	29	4369	0.6594	12849 - 12849	14849 - 14849	2000	del	12850	14849	2000	AGCAGCCATTCAAGCA*ATCCTATACAACCGT	TGATGAAACTTCGGCT*CACTCCTTGGCGCCT	GC
del_2000bp	cluster235221	19	4408	0.4292	12899 - 12899	14899 - 14899	2000	del	12900	14899	2000	TCCTCGCCTTAGCATG*ATTTATCCTACACTC	CACAGGACTATTCCTA*GCCATGCACTACTCA	NA
del_2000bp	cluster237223	15	4508	0.3316	12948 - 12948	14948 - 14948	2000	del	12949	14948	2000	ACAAATAGCCCTTCTA*AACGCTAATCCAAGC	TTTTCATCAATCGCCC*ACATCACTCGAGACG	NA
del_2000bp	cluster238224	20	4502	0.4423	12997 - 12997	14997 - 14997	2000	del	12998	14997	2000	CTCCTCCTAGCAGCAG*CAGGCAAATCAGCCC	TCCGCTACCTTCACGC*CAATGGCGCCTCAAT	CA
del_2000bp	cluster239225	21	4453	0.4694	13049 - 13049	15049 - 15049	2000	del	13050	15049	2000	TCCCCTCAGCCATAGA*AGGCCCCACCCCAGT	ACACATCGGGCGAGGC*CTATATTACGGATCA	AGGCC
del_2000bp	cluster240226	21	4534	0.4610	13099 - 13099	15099 - 15099	2000	del	13100	15099	2000	AGCACTATAGTTGTAG*CAGGAATCTTCTTAC	GAAACATCGGCATTAT*CCTCCTGCTTGCAAC	TA
del_2000bp	cluster241227	29	4540	0.6347	13149 - 13149	15149 - 15149	2000	del	13150	15149	2000	AGCAGAAAATAGCCCA*CTAATCCAAACTCTA	GGCTATGTCCTCCCGT*GAGGCCAAATATCAT	NA
del_2000bp	cluster242229	14	4500	0.3101	13198 - 13198	15198 - 15198	2000	del	13199	15198	2000	ATCACCACTCTGTTCG*CAGCAGTCTGCGCCC	TTACAAACTTACTATC*CGCCATCCCATACAT	CGC
del_2000bp	cluster243230	20	4528	0.4398	13249 - 13249	15249 - 15249	2000	del	13250	15249	2000	AAAATCGTAGCCTTCT*CCACTTCAAGTCAAC	GAATCTGAGGAGGCTA*CTCAGTAGACAGTCC	CTC
del_2000bp	cluster245231	35	4527	0.7672	13299 - 13299	15299 - 15299	2000	del	13300	15299	2000	AATCGGCATCAACCAA*CCACACCTAGCATTC	ACCTTTCACTTCATCT*TGCCCTTCATTATTG	NA
del_2000bp	cluster246232	24	4564	0.5231	13349 - 13349	15349 - 15349	2000	del	13350	15349	2000	CCTTCTTCAAAGCCAT*ACTATTTATGTGCTC	CCTCCTATTCTTGCAC*GAAACGGGATCAAAC	CA
del_2000bp	cluster247233	24	4555	0.5241	13399 - 13399	15399 - 15399	2000	del	13400	15399	2000	CTTAACAATGAACAAG*ATATTCGAAAAATAG	CCCATTCCGATAAAAT*CACCTTCCACCCTTA	AA
del_2000bp	cluster2521	22	4432	0.4939	1349 - 1349	3349 - 3349	2000	del	1350	3349	2000	GTGTAGCCCATGAGGT*GGCAAGAAATGGGCT	ATTGTACCCATTCTAA*TCGCAATGGCATTCC	NA
del_2000bp	cluster2622	18	4470	0.4011	1397 - 1397	3397 - 3397	2000	del	1398	3397	2000	AAACTACGATAGCCCT*TATGAAACTTAAGGG	AAAATTCTAGGCTATA*TACAACTACGCAAAG	TAT
del_2000bp	cluster2723	19	4493	0.4211	1449 - 1449	3449 - 3449	2000	del	1450	3449	2000	AACTAAGAGTAGAGTG*CTTAGTTGAACAGGG	ACGGGCTACTACAACC*CTTCGCTGACGCCAT	CTT
del_2000bp	cluster2824	24	4490	0.5317	1499 - 1499	3499 - 3499	2000	del	1500	3499	2000	CGCCCGTCACCCTCCT*CAAGTATACTTCAAA	CCCCTAAAACCCGCCA*CATCTACCATCACCC	CC
del_2000bp	cluster2925	30	4528	0.6582	1549 - 1549	3549 - 3549	2000	del	1550	3549	2000	CTACGCATTTATATAG*AGGAGACAAGTCGTA	CTTAGCTCTCACCATC*GCTCTTCTACTATGA	NA
del_2000bp	cluster3027	26	4510	0.5732	1599 - 1599	3599 - 3599	2000	del	1600	3599	2000	AAGTGCACTTGGACGA*ACCAGAGTGTAGCTT	ACCCCCTGGTCAACCT*CAACCTAGGCCTCCT	AACC
del_2000bp	cluster3128	23	4430	0.5165	1649 - 1649	3649 - 3649	2000	del	1650	3649	2000	ACACTTAGGAGATTTC*AACTTAACTTGACCG	AGCCTAGCCGTTTACT*CAATCCTCTGATCAG	TCAA
del_2000bp	cluster3229	20	4450	0.4474	1698 - 1698	3698 - 3698	2000	del	1699	3698	2000	CCCAAACCCACTCCAC*CTTACTACCAGACAA	ACTACGCCCTGATCGG*CGCACTGCGAGCAGT	NA
del_2000bp	cluster3330	27	4489	0.5979	1749 - 1749	3749 - 3749	2000	del	1750	3749	2000	CAAATAAAGTATAGGC*GATAGAAATTGAAAC	AAGTCACCCTAGCCAT*CATTCTACTATCAAC	NA
del_2000bp	cluster3431	19	4414	0.4286	1799 - 1799	3799 - 3799	2000	del	1800	3799	2000	ACCGCAAGGGAAAGAT*GAAAAATTATAACCA	TTTAACCTCTCCACCC*TTATCACAACACAAG	NA
del_2000bp	cluster3532	26	4466	0.5788	1849 - 1849	3849 - 3849	2000	del	1850	3849	2000	TAACCCCTATACCTTC*TGCATAATGAATTAA	GCCATCATGACCCTTG*GCCATAATATGATTT	CCTT
del_2000bp	cluster3734	17	4482	0.3779	1899 - 1899	3899 - 3899	2000	del	1900	3899	2000	GAGAGCCAAAGCTAAG*ACCCCCGAAACCAGA	CCAACCGAACCCCCTT*CGACCTTGCCGAAGG	NA
del_2000bp	cluster3935	23	4414	0.5184	1949 - 1949	3949 - 3949	2000	del	1950	3949	2000	TAAAAGAGCACACCCG*TCTATGTAGCAAAAT	GGCTTCAACATCGAAT*ACGCCGCAGGCCCCT	NA
del_2000bp	cluster4036	15	4386	0.3408	1999 - 1999	3999 - 3999	2000	del	2000	3999	2000	AGAGGCGACAAACCTA*CCGAGCCTGGTGATA	CGAATACACAAACATT*ATTATAATAAACACC	TA
del_2000bp	cluster4137	18	4500	0.3984	2049 - 2049	4049 - 4049	2000	del	2050	4049	2000	ATCTTAGTTCAACTTT*AAATTTGCCCACAGA	TAGGAACAACATATGA*CGCACTCTCCCCTGA	NA
del_2000bp	cluster4238	22	4437	0.4934	2099 - 2099	4099 - 4099	2000	del	2100	4099	2000	AAATTTAACTGTTAGT*CCAAAGAGGAACAGC	GTCACCAAGACCCTAC*TTCTAACCTCCCTGT	NA
del_2000bp	cluster43	26	4484	0.5765	599 - 599	2599 - 2599	2000	del	600	2599	2000	TAGCTTACCTCCTCAA*AGCAATACACTGAAA	CGTGCAAAGGTAGCAT*AATCACTTGTTCCTT	AGCA
del_2000bp	cluster4339	21	4149	0.5036	2149 - 2149	4149 - 4149	2000	del	2150	4149	2000	AACCTTGTAGAGAGAG*TAAAAAATTTAACAC	ATACCCCCGATTCCGC*TACGACCAACTCATA	TA
del_2000bp	cluster4642	23	3712	0.6158	2199 - 2199	4199 - 4199	2000	del	2200	4199	2000	AGCCACCAATTAAGAA*AGCGTTCAAGCTCAA	TCCTACCACTCACCCT*AGCATTACTTATATG	AGC
del_2000bp	cluster4844	18	4043	0.4432	2249 - 2249	4249 - 4249	2000	del	2250	4249	2000	CCCAAACATATAACTG*AACTCCTCACACCCA	ACAATCTCCAGCATTC*CCCCTCAAACCTAAG	NA
del_2000bp	cluster4946	16	4440	0.3591	2298 - 2298	4298 - 4298	2000	del	2299	4298	2000	CCTATAGAAGAACTAA*TGTTAGTATAAGTAA	AGTTACTTTGATAGAG*TAAATAATAGGAGCT	TAA
del_2000bp	cluster5047	26	4336	0.5961	2349 - 2349	4349 - 4349	2000	del	2350	4349	2000	CATAAGCCTGCGTCAG*ATTAAAACACTGAAC	ACTATGAGAATCGAAC*CCATCCCTGAGAATC	NA
del_2000bp	cluster5148	22	4318	0.5069	2399 - 2399	4399 - 4399	2000	del	2400	4399	2000	ATCTACAATCAACCAA*CAAGTCATTATTACC	TATCACACCCCATCCT*AAAGTAAGGTCAGCT	AA
del_2000bp	cluster5349	33	4465	0.7337	2448 - 2448	4448 - 4448	2000	del	2449	4448	2000	CAGGCATGCTCATAAG*GAAAGGTTAAAAAAA	ATACCCCGAAAATGTT*GGTTATACCCTTCCC	GG
del_2000bp	cluster54	26	4524	0.5714	649 - 649	2649 - 2649	2000	del	650	2649	2000	TCACCCCATAAACAAA*TAGGTTTGGTCCTAG	TGGCTCCACGAGGGTT*CAGCTGTCTCTTACT	NA
del_2000bp	cluster5450	21	4242	0.4926	2499 - 2499	4499 - 4499	2000	del	2500	4499	2000	CTTACCCCGCCTGTTT*ACCAAAAACATCACC	CCAACCCGTCATCTAC*TCTACCATCTTTGCA	TAC
del_2000bp	cluster5551	24	3698	0.6448	2549 - 2549	4549 - 4549	2000	del	2550	4549	2000	GAGGCACCGCCTGCCC*AGTGACACATGTTTA	TAAGCTCGCACTGATT*TTTTACCTGAGTAGG	NA
del_2000bp	cluster5652	27	3532	0.7586	2599 - 2599	4599 - 4599	2000	del	2600	4599	2000	CGTGCAAAGGTAGCAT*AATCACTTGTTCCTT	GCTTTTATTCCAGTTC*TAACCAAAAAAATAA	TAA
del_2000bp	cluster5753	23	3796	0.6023	2649 - 2649	4649 - 4649	2000	del	2650	4649	2000	TGGCTCCACGAGGGTT*CAGCTGTCTCTTACT	TGCCATCAAGTATTTC*CTCACGCAAGCAACC	TTC
del_2000bp	cluster5854	23	4334	0.5279	2699 - 2699	4699 - 4699	2000	del	2700	4699	2000	CTGCCCGTGAAGAGGC*GGGCATAACACAGCA	TAGCTATCCTCTTCAA*CAATATACTCTCCGG	NA
del_2000bp	cluster5955	28	4538	0.6132	2749 - 2749	4749 - 4749	2000	del	2750	4749	2000	AGCTTTAATTTATTAA*TGCAAACAGTACCTA	ACTACCAATCAATACT*CATCATTAATAATCA	NA
del_2000bp	cluster6056	16	4508	0.3537	2799 - 2799	4799 - 4799	2000	del	2800	4799	2000	ACTACCAAACCTGCAT*TAAAAATTTCGGTTG	ACTAGGAATAGCCCCC*TTTCACTTCTGAGTC	TT
del_2000bp	cluster6157	22	4498	0.4867	2848 - 2848	4848 - 4848	2000	del	2849	4848	2000	ACCCAACCTCCGAGCA*GTACATGCTAAGACT	ACCCCTCTGACATCCG*GCCTGCTTCTTCTCA	GC
del_2000bp	cluster6258	15	4576	0.3267	2898 - 2898	4898 - 4898	2000	del	2899	4898	2000	ACTATACTCAATTGAT*CCAATAACTTGACCA	CATCTCAATCATATAC*CAAATCTCTCCCTCA	CCAA
del_2000bp	cluster6359	28	4657	0.5977	2949 - 2949	4949 - 4949	2000	del	2950	4949	2000	GATAACAGCGCAATCC*TATTCTAGAGTCCAT	CACTCTCTCAATCTTA*TCCATCATAGCAGGC	ATCC
del_2000bp	cluster6460	21	4607	0.4538	2999 - 2999	4999 - 4999	2000	del	3000	4999	2000	ACCTCGATGTTGGATC*AGGACATCCCGATGG	AAACCCAGCTACGCAA*AATCTTAGCATACTC	CA
del_2000bp	cluster6561	14	4532	0.3080	5998 - 5998	7998 - 7998	2000	del	5999	7998	2000	GAGTCCTAGGCACAGC*TCTAAGCCTCCTTAT	TGCGACTCCTTGACGT*TGACAATCGAGTAGT	NA
del_2000bp	cluster6662	16	4506	0.3538	6049 - 6049	8049 - 8049	2000	del	6050	8049	2000	CAGGCAACCTTCTAGG*TAACGACCACATCTA	TTCGTATAATAATTAC*ATCACAAGACGTCTT	TA
del_2000bp	cluster6763	17	4038	0.4192	6097 - 6097	8097 - 8097	2000	del	6098	8097	2000	CCCATGCATTTGTAAT*AATCTTCTTCATAGT	CCACATTAGGCTTAAA*AACAGATGCAATTCC	TAA
del_2000bp	cluster6964	17	4000	0.4232	6148 - 6148	8148 - 8148	2000	del	6149	8148	2000	GCTTTGGCAACTGACT*AGTTCCCCTAATAAT	CTTTCACCGCTACACG*ACCGGGGGTATACTA	GAC
del_2000bp	cluster7065	15	4450	0.3359	6199 - 6199	8199 - 8199	2000	del	6200	8199	2000	TTCCCCGCATAAACAA*CATAAGCTTCTGACT	GTGGAGCAAACCACAG*TTTCATGCCCATCGT	ACA
del_2000bp	cluster7166	29	4346	0.6629	6248 - 6248	8248 - 8248	2000	del	6249	8248	2000	ACTCCTGCTCGCATCT*GCTATAGTGGAGGCC	AAAAATCTTTGAAATA*GGGCCCGTATTTACC	NA
del_2000bp	cluster7267	25	4064	0.6114	6299 - 6299	8299 - 8299	2000	del	6300	8299	2000	AGTCTACCCTCCCTTA*GCAGGGAACTACTCC	CCTCTAGAGCCCACTG*TAAAGCTAACTTAGC	TA
del_2000bp	cluster7369	24	4308	0.5540	6348 - 6348	8348 - 8348	2000	del	6349	8348	2000	GACCTAACCATCTTCT*CCTTACACCTAGCAG	AGATTAAGAGAACCAA*CACCTCTTTACAGTG	NA
del_2000bp	cluster7470	21	4476	0.4670	6397 - 6397	8397 - 8397	2000	del	6398	8397	2000	GGGCCATCAATTTCAT*CACAACAATTATCAA	CTACCGTATGGCCCAC*CATAATTACCCCCAT	CAT
del_2000bp	cluster7571	23	4462	0.5128	6449 - 6449	8449 - 8449	2000	del	6450	8449	2000	CCAATACCAAACGCCC*CTCTTCGTCTGATCC	CACCCAACTAAAAATA*TTAAACACAAACTAC	NA
del_2000bp	cluster7672	15	4474	0.3342	6499 - 6499	8499 - 8499	2000	del	6500	8499	2000	TACTTCTCCTATCTCT*CCCAGTCCTAGCTGC	AGCCCATAAAAATAAA*AAATTATAACAAACC	NA
del_2000bp	cluster7773	16	4480	0.3559	6549 - 6549	8549 - 8549	2000	del	6550	8549	2000	ACAGACCGCAACCTCA*ACACCACCTTCTTCG	AAAATCTGTTCGCTTC*ATTCATTGCCCCCAC	TCA
del_2000bp	cluster7874	12	4510	0.2654	6599 - 6599	8599 - 8599	2000	del	6600	8599	2000	CCCCATTCTATACCAA*CACCTATTCTGATTT	GCAGTACTGATCATTC*TATTTCCCCCTCTAT	NA
del_2000bp	cluster7975	22	4435	0.4936	6649 - 6649	8649 - 8649	2000	del	6650	8649	2000	ATATTCTTATCCTACC*AGGCTTCGGAATAAT	TCTCATCAACAACCGA*CTAATCACCACCCAA	AC
del_2000bp	cluster8076	19	4356	0.4343	6699 - 6699	8699 - 8699	2000	del	6700	8699	2000	TACTCCGGAAAAAAAG*AACCATTTGGATACA	CCTCAAAACAAATGAT*AACCATACACAACAC	AACCAT
del_2000bp	cluster8177	16	3835	0.4155	6749 - 6749	8749 - 8749	2000	del	6750	8749	2000	GATATCAATTGGCTTC*CTAGGGTTTATCGTG	CTTATACTAGTATCCT*TAATCATTTTTATTG	TCCT
del_2000bp	cluster8278	21	3405	0.6130	6799 - 6799	8799 - 8799	2000	del	6800	8799	2000	CAGTAGGAATAGACGT*AGACACACGAGCATA	ACTCCTGCCTCACTCA*TTTACACCAACCACC	NA
del_2000bp	cluster8379	19	3701	0.5108	6849 - 6849	8849 - 8849	2000	del	6850	8849	2000	ATCATCGCTATCCCCA*CCGGCGTCAAAGTAT	CCATGGCCATCCCCTT*ATGAGCGGGCACAGT	NA
del_2000bp	cluster8480	30	4228	0.7046	6899 - 6899	8899 - 8899	2000	del	6900	8899	2000	CCACGGAAGCAATATG*AAATGATCTGCTGCA	AAGATTAAAAATGCCC*TAGCCCACTTCTTAC	NA
del_2000bp	cluster8581	17	4404	0.3845	6949 - 6949	8949 - 8949	2000	del	6950	8949	2000	TCATCTTTCTTTTCAC*CGTAGGTGGCCTGAC	CCTTATCCCCATACTA*GTTATTATCGAAACC	NA
del_2000bp	cluster86	26	4596	0.5625	699 - 699	2699 - 2699	2000	del	700	2699	2000	TAAGATTACACATGCA*AGCATCCCCGTTCCA	CTGCCCGTGAAGAGGC*GGGCATAACACAGCA	GC
del_2000bp	cluster8682	20	3868	0.5144	6999 - 6999	8999 - 8999	2000	del	7000	8999	2000	TCATCACTAGACATCG*TACTACACGACACGT	CAATAGCCCTGGCCGT*ACGCCTAACCGCTAA	CGTAC
del_2000bp	cluster8883	28	3512	0.7910	7049 - 7049	9049 - 9049	2000	del	7050	9049	2000	CCACTATGTCCTATCA*ATAGGAGCTGTATTT	CTCATGCACCTAATTG*GAAGCGCCACCCTAG	NA
del_2000bp	cluster9084	21	4011	0.5208	7099 - 7099	9099 - 9099	2000	del	7100	9099	2000	TTCACTGATTTCCCCT*ATTCTCAGGCTACAC	TCCCTCTACACTTATC*ATCTTCACAATTCTA	TAT
del_2000bp	cluster9185	13	4266	0.3038	7149 - 7149	9149 - 9149	2000	del	7150	9149	2000	AAAATCCATTTCACTA*TCATATTCATCGGCG	AAATCGCTGTCGCCTT*AATCCAAGCCTACGT	CT
del_2000bp	cluster9287	20	4318	0.4610	7199 - 7199	9199 - 9199	2000	del	7200	9199	2000	ACAACACTTTCTCGGC*CTATCCGGAATGCCC	CTCTACCTGCACGACA*ACACATAATGACCCA	NA
del_2000bp	cluster9388	20	4357	0.4569	7248 - 7248	9248 - 9248	2000	del	7249	9248	2000	CCCGATGCATACACCA*CATGAAACATCCTAT	TATAGTAAAACCCAGC*CCATGACCCCTAACA	CCA
del_2000bp	cluster9489	17	4305	0.3933	7298 - 7298	9298 - 9298	2000	del	7299	9298	2000	TTCTCTAACAGCAGTA*ATATTAATAATTTTC	TAATGACCTCCGGCCT*AGCCATGTGATTTCA	TA
del_2000bp	cluster9590	26	4059	0.6365	7349 - 7349	9349 - 9349	2000	del	7350	9349	2000	TTCGAAGCGAAAAGTC*CTAATAGTAGAAGAA	TCATACTAGGCCTACT*AACCAACACACTAAC	CTAA
del_2000bp	cluster9691	21	3626	0.5758	7399 - 7399	9399 - 9399	2000	del	7400	9399	2000	GACTATATGGATGCCC*CCCACCCTACCACAC	GATGTAACACGAGAAA*GCACATACCAAGGCC	NA
del_2000bp	cluster97	18	4531	0.3957	749 - 749	2749 - 2749	2000	del	750	2749	2000	CACCACGATCAAAAGG*AACAAGCATCAAGCA	AGCTTTAATTTATTAA*TGCAAACAGTACCTA	AA
del_2000bp	cluster9892	22	3776	0.5793	7449 - 7449	9449 - 9449	2000	del	7450	9449	2000	ATAAAATCTAGACAAA*AAAGGAAGGAATCGA	AAAAGGCCTTCGATAC*GGGATAATCCTATTT	NA
del_2000bp	cluster9993	25	4180	0.5945	7499 - 7499	9499 - 9499	2000	del	7500	9499	2000	AAGCCAACCCCATGGC*CTCCATGACTTTTTC	TCTTCGCAGGATTTTT*CTGAGCCTTTTACCA	CT

[truncated: 16 more sheets: 10. Low hetero. del_500+5nt, 11. Low hetero. dup_50, 12. Low hetero. dup_500, 13. Low hetero. dup_2000, 14. P1, 15. P2, 16. P3, 17. SP98867, 18. SP76017, 19. SP124399, 20. M1, 21. M2, 22. M3, 23. M4, 24. M5, 25. C1-C5]
